# Supplementary material for: Bis(2-methyl-4-nitro­anilinium) tetra­chloridomercurate(II)
Source: Acta Crystallogr Sect E Struct Rep Online. 2008 Nov 22;64(Pt 12):m1598. doi: 10.1107/S1600536808038415 (PMC2960147; doi:10.1107/S1600536808038415)
Supplement: Supplementary file 1 [file e-64-m1598-sup1.cif]

##############################################################################
###                                                                        ###
###        Electronic paper (Acta Crystallographica Section E)             ###
###                                                                        ###
##############################################################################
#                                                                            #
# This CIF contains the data in a paper accepted for publication in Acta     #
# Crystallographica Section E. It conforms to the requirements of Notes      #
# for Authors for Section E, and has been peer reviewed under the auspices   #
# of the IUCr Commission on Journals.                                        #
#                                                                            #
# Full details of the Crystallographic Information File format               #
# are given in the paper "The Crystallographic Information File (CIF):       #
# a New Standard Archive File for Crystallography" by S. R. Hall, F. H.      #
# Allen and I. D. Brown [Acta Cryst. (1991), A47, 655-685].                  #
#                                                                            #
# The current version of the core CIF dictionary is obtainable from          #
# ftp://ftp.iucr.org/pub/cif_core.dic. The current version number is 2.4.    #
#                                                                            #
# Software is freely available for graphical display of the structure(s) in  #
# this CIF.  For information consult the CIF home page http://www.iucr.org/  #
# cif/home.html                                                              #
#                                                                            #
# This file may be used for bona fide research purposes within the           #
# scientific community so long as proper attribution is given to the journal # 
# article from which it was obtained.                                        #
#                                                                            #
##############################################################################
                                             
data_global
_audit_creation_method     'from SHELXL97 CIF and IUCr SHELXL97-template'
_journal_date_recd_electronic     2008-11-06
_journal_date_accepted     2008-11-18
_journal_name_full     'Acta Crystallographica, Section E'
_journal_year     2008
_journal_volume     64
_journal_issue     12
_journal_page_first     m1598
_journal_page_last     m1598
_journal_paper_category     QM
_journal_coeditor_code     BG2223
_publ_contact_author_name     'Dr Melanie Rademeyer'
_publ_contact_author_address
; Department of Chemistry
  University of Pretoria
  Pretoria
  0002
  South Africa
;
_publ_contact_author_email     'melanie.rademeyer@up.ac.za'
_publ_contact_author_fax     '+27 33 260 5009'
_publ_contact_author_phone     '+27 33 260 5272'
_publ_section_title
;
Bis(2-methyl-4-nitroanilinium) tetrachloridomercurate(II)
;
loop_
    _publ_author_name
    _publ_author_footnote
    _publ_author_address
    'Jasrotia Dinesh'
; ?
;
; School of Chemistry
  University of KwaZulu-Natal
  Pietermaritzburg Campus
  Private Bag X01
  Scottsville 3209
  South Africa
;
    'Melanie Rademeyer'
; ?
;
; Department of Chemistry
  University of Pretoria
  Pretoria 0002
  South Africa
;
    'David G. Billing'
; ?
;
; Molecular Sciences Institute
  School of Chemistry
  University of the Witwatersrand
  Private Bag 3
  PO Wits 2050
  South Africa
;
    'Andreas Lemmerer'
; ?
;
; Molecular Sciences Institute
  School of Chemistry
  University of the Witwatersrand
  Private Bag 3
  PO Wits 2050
  South Africa
;
data_I
_chemical_name_systematic
;
Bis(2-methyl-4-nitroanilinium) tetrachloridomercurate(II)
;
_chemical_name_common     ?
_chemical_formula_moiety     '2(C7 H9 N2 O2 +), Cl4 Hg 2-'
_chemical_formula_sum     'C14 H18 Cl4 Hg N4 O4'
_chemical_formula_iupac     '(C7 H9 N2 O2)2 [Hg Cl4]'
_chemical_formula_weight     648.71
_chemical_melting_point     441
_symmetry_cell_setting     'orthorhombic'
_symmetry_space_group_name_H-M     'P n m a'
_symmetry_space_group_name_Hall     '-P 2ac 2n'
loop_
    _symmetry_equiv_pos_as_xyz
    'x, y, z'
    '-x+1/2, -y, z+1/2'
    'x+1/2, -y+1/2, -z+1/2'
    '-x, y+1/2, -z'
    '-x, -y, -z'
    'x-1/2, y, -z-1/2'
    '-x-1/2, y-1/2, z-1/2'
    'x, -y-1/2, z'
_cell_length_a     8.2527(11)
_cell_length_b     30.059(4)
_cell_length_c     8.3038(10)
_cell_angle_alpha     90.00
_cell_angle_beta     90.00
_cell_angle_gamma     90.00
_cell_volume     2059.9(5)
_cell_formula_units_Z     4
_cell_measurement_reflns_used     937
_cell_measurement_theta_min     3.225
_cell_measurement_theta_max     28.25
_cell_measurement_temperature     173(2)
_exptl_crystal_description     Plate
_exptl_crystal_colour     Colourless
_exptl_crystal_size_max     0.42
_exptl_crystal_size_mid     0.25
_exptl_crystal_size_min     0.16
_exptl_crystal_density_diffrn     2.092
_exptl_crystal_density_meas     ?
_exptl_crystal_density_method     'not measured'
_exptl_crystal_F_000     1240
_exptl_absorpt_coefficient_mu     8.018
_exptl_absorpt_correction_type     integration
_exptl_absorpt_process_details     '(XPREP; Bruker, 1999)'
_exptl_absorpt_correction_T_min     0.6086
_exptl_absorpt_correction_T_max     0.7573
_exptl_special_details
;
Numerical integration absorption corrections based on indexed crystal faces were
applied using the <i>XPREP</i> routine (Bruker, 2004)
;
_diffrn_ambient_temperature     173(2)
_diffrn_radiation_type     MoK\a
_diffrn_radiation_wavelength     0.71073
_diffrn_radiation_source     'fine-focus sealed tube'
_diffrn_radiation_monochromator     graphite
_diffrn_measurement_device_type     'Bruker SMART CCD area-detector'
_diffrn_measurement_method     \w
_diffrn_detector_area_resol_mean     ?
_diffrn_reflns_number     10307
_diffrn_reflns_av_R_equivalents     0.0910
_diffrn_reflns_av_sigmaI/netI     0.0869
_diffrn_reflns_theta_min     1.35
_diffrn_reflns_theta_max     32.23
_diffrn_reflns_theta_full     25.00
_diffrn_measured_fraction_theta_max     0.853
_diffrn_measured_fraction_theta_full     1.000
_diffrn_reflns_limit_h_min     -11
_diffrn_reflns_limit_h_max     12
_diffrn_reflns_limit_k_min     -38
_diffrn_reflns_limit_k_max     44
_diffrn_reflns_limit_l_min     -8
_diffrn_reflns_limit_l_max     11
_diffrn_standards_number     0
_diffrn_standards_interval_count     .
_diffrn_standards_interval_time     .
_diffrn_standards_decay_%     ?
_refine_special_details
;
Refinement of <i>F</i>^2^ against ALL reflections. The weighted <i>R</i>-factor
<i>wR</i> and goodness of fit <i>S</i> are based on <i>F</i>^2^, conventional
<i>R</i>-factors <i>R</i> are based on <i>F</i>, with <i>F</i> set to zero for
negative <i>F</i>^2^. The threshold expression of <i>F</i>^2^ >
\s(<i>F</i>^2^) is used only for calculating <i>R</i>-factors(gt) <i>etc</i>.
and is not relevant to the choice of reflections for refinement.
<i>R</i>-factors based on <i>F</i>^2^ are statistically about twice as large
as those based on <i>F</i>, and <i>R</i>- factors based on ALL data will be
even larger.
;
_reflns_number_total     3174
_reflns_number_gt     2197
_reflns_threshold_expression     I>2\s(I)
_refine_ls_structure_factor_coef     Fsqd
_refine_ls_matrix_type     full
_refine_ls_R_factor_all     0.0928
_refine_ls_R_factor_gt     0.0534
_refine_ls_wR_factor_gt     0.1306
_refine_ls_wR_factor_ref     0.1524
_refine_ls_goodness_of_fit_ref     1.090
_refine_ls_restrained_S_all     1.090
_refine_ls_number_reflns     3174
_refine_ls_number_parameters     129
_refine_ls_number_restraints     0
_refine_ls_hydrogen_treatment     constr
_refine_ls_weighting_scheme     calc
_refine_ls_weighting_details
          'calc w=1/[\s^2^(Fo^2^)+(0.077P)^2^+1.1955P] where P=(Fo^2^+2Fc^2^)/3'
_atom_sites_solution_hydrogens     geom
_atom_sites_solution_primary     direct
_atom_sites_solution_secondary     difmap
_refine_ls_shift/su_max     0.003
_refine_ls_shift/su_mean     0.000
_refine_diff_density_max     1.045
_refine_diff_density_min     -2.887
_refine_ls_extinction_method     none
_refine_ls_extinction_coef     ?
loop_
    _atom_type_symbol
    _atom_type_description
    _atom_type_scat_dispersion_real
    _atom_type_scat_dispersion_imag
    _atom_type_scat_source
    'C' 'C' 0.0033 0.0016
                         'International Tables Vol C Tables 4.2.6.8 and 6.1.1.4'
    'H' 'H' 0.0000 0.0000
                         'International Tables Vol C Tables 4.2.6.8 and 6.1.1.4'
    'N' 'N' 0.0061 0.0033
                         'International Tables Vol C Tables 4.2.6.8 and 6.1.1.4'
    'O' 'O' 0.0106 0.0060
                         'International Tables Vol C Tables 4.2.6.8 and 6.1.1.4'
    'Cl' 'Cl' 0.1484 0.1585
                         'International Tables Vol C Tables 4.2.6.8 and 6.1.1.4'
    'Hg' 'Hg' -2.3894 9.2266
                         'International Tables Vol C Tables 4.2.6.8 and 6.1.1.4'
_computing_data_collection     'SMART (Bruker, 1998)'
_computing_cell_refinement     'SAINT-Plus (Bruker, 1999)'
_computing_data_reduction     'SAINT-Plus (Bruker, 1999)'
_computing_structure_solution     'SHELXS97 (Sheldrick, 2008)'
_computing_structure_refinement     'SHELXL97 (Sheldrick, 2008)'
_computing_molecular_graphics
;
DIAMOND (Brandenburg, 2006) and Mercury (Bruno <i>et al.</i>,
2002)
;
_computing_publication_material
                                'WinGX (Farrugia, 1999) and PLATON (Spek, 2003)'
loop_
    _atom_site_type_symbol
    _atom_site_label
    _atom_site_fract_x
    _atom_site_fract_y
    _atom_site_fract_z
    _atom_site_U_iso_or_equiv
    _atom_site_adp_type
    _atom_site_calc_flag
    _atom_site_refinement_flags
    _atom_site_occupancy
    _atom_site_disorder_assembly
    _atom_site_disorder_group
    Hg Hg1 0.60393(5) 0.2500 0.46538(6) 0.02730(16) Uani d S 1 . .
    Cl Cl3 0.4637(3) 0.2500 0.1888(3) 0.0232(5) Uani d S 1 . .
    Cl Cl1 0.6690(2) 0.17293(6) 0.5175(2) 0.0198(3) Uani d . 1 . .
    C C1 0.1288(8) 0.1395(2) 0.5286(9) 0.0167(13) Uani d . 1 . .
    C C6 0.2495(9) 0.1443(3) 0.4129(9) 0.0210(15) Uani d . 1 . .
    H H3 0.2794 0.1731 0.3760 0.025 Uiso calc R 1 . .
    O O1 0.4612(9) 0.0300(2) 0.2467(9) 0.0504(19) Uani d . 1 . .
    O O2 0.3238(8) -0.00979(19) 0.4124(8) 0.0394(15) Uani d . 1 . .
    N N1 0.0546(7) 0.1794(2) 0.5922(8) 0.0194(12) Uani d . 1 . .
    H H6 0.0891 0.2034 0.5347 0.029 Uiso calc R 1 . .
    H H5 0.0832 0.1828 0.6973 0.029 Uiso calc R 1 . .
    H H4 -0.0551 0.1772 0.5845 0.029 Uiso calc R 1 . .
    C C2 0.0779(7) 0.0982(2) 0.5872(8) 0.0151(13) Uani d . 1 . .
    N N2 0.3592(7) 0.0258(2) 0.3538(8) 0.0252(14) Uani d . 1 . .
    C C4 0.2790(8) 0.0663(3) 0.4125(8) 0.0189(14) Uani d . 1 . .
    C C3 0.1558(8) 0.0608(2) 0.5265(8) 0.0171(13) Uani d . 1 . .
    H H1 0.1257 0.0319 0.5619 0.021 Uiso calc R 1 . .
    C C5 0.3261(8) 0.1068(2) 0.3516(8) 0.0199(14) Uani d . 1 . .
    H H2 0.4075 0.1091 0.2711 0.024 Uiso calc R 1 . .
    C C7 -0.0544(9) 0.0924(2) 0.7085(9) 0.0223(16) Uani d . 1 . .
    H H9 -0.0626 0.0610 0.7383 0.033 Uiso calc R 1 . .
    H H8 -0.1575 0.1023 0.6621 0.033 Uiso calc R 1 . .
    H H7 -0.0299 0.1102 0.8045 0.033 Uiso calc R 1 . .
    Cl Cl2 0.3444(3) 0.2500 0.6670(3) 0.0199(5) Uani d S 1 . .
loop_
    _atom_site_aniso_label
    _atom_site_aniso_U_11
    _atom_site_aniso_U_22
    _atom_site_aniso_U_33
    _atom_site_aniso_U_12
    _atom_site_aniso_U_13
    _atom_site_aniso_U_23
    Hg1 0.0319(2) 0.0206(2) 0.0293(3) 0.000 0.00001(19) 0.000
    Cl3 0.0272(13) 0.0262(13) 0.0162(11) 0.000 -0.0057(10) 0.000
    Cl1 0.0186(8) 0.0166(8) 0.0243(8) 0.0002(6) -0.0007(7) 0.0008(7)
    C1 0.018(3) 0.016(3) 0.017(3) 0.000(3) -0.003(3) -0.002(3)
    C6 0.022(3) 0.024(4) 0.017(3) -0.006(3) 0.000(3) -0.001(3)
    O1 0.057(4) 0.039(4) 0.055(4) -0.007(4) 0.038(4) -0.013(3)
    O2 0.047(4) 0.020(3) 0.051(4) 0.005(3) 0.012(3) -0.007(3)
    N1 0.010(2) 0.018(3) 0.030(3) -0.001(2) -0.003(2) 0.000(3)
    C2 0.010(3) 0.023(4) 0.013(3) 0.000(2) -0.003(2) 0.001(3)
    N2 0.020(3) 0.027(4) 0.030(4) 0.000(3) 0.004(2) -0.007(3)
    C4 0.019(3) 0.025(4) 0.013(3) -0.003(3) 0.001(3) -0.004(3)
    C3 0.015(3) 0.019(3) 0.017(3) -0.004(3) -0.003(3) -0.002(3)
    C5 0.018(3) 0.024(4) 0.018(3) -0.004(3) 0.005(3) -0.001(3)
    C7 0.021(3) 0.022(4) 0.024(4) 0.001(3) 0.010(3) 0.003(3)
    Cl2 0.0143(10) 0.0189(11) 0.0266(13) 0.000 0.0004(9) 0.000
_geom_special_details
;
All e.s.d.'s (except the e.s.d. in the dihedral angle between two l.s. planes)
are estimated using the full covariance matrix. The cell e.s.d.'s are taken
into account individually in the estimation of e.s.d.'s in distances, angles
and torsion angles; correlations between e.s.d.'s in cell parameters are only
used when they are defined by crystal symmetry. An approximate (isotropic)
treatment of cell e.s.d.'s is used for estimating e.s.d.'s involving l.s.
planes.
;
loop_
    _geom_bond_atom_site_label_1
    _geom_bond_atom_site_label_2
    _geom_bond_site_symmetry_2
    _geom_bond_distance
    _geom_bond_publ_flag
    Hg1 Cl1 . 2.4170(18) ?
    Hg1 Cl1 8_565 2.4170(18) ?
    Hg1 Cl3 . 2.572(2) ?
    Hg1 Cl2 . 2.718(2) ?
    C1 C6 . 1.392(10) ?
    C1 C2 . 1.396(10) ?
    C1 N1 . 1.447(9) ?
    C6 C5 . 1.388(10) ?
    C6 H3 . 0.9500 ?
    O1 N2 . 1.230(9) ?
    O2 N2 . 1.212(9) ?
    N1 H6 . 0.9100 ?
    N1 H5 . 0.9100 ?
    N1 H4 . 0.9100 ?
    C2 C3 . 1.390(10) ?
    C2 C7 . 1.496(10) ?
    N2 C4 . 1.469(10) ?
    C4 C5 . 1.375(10) ?
    C4 C3 . 1.399(10) ?
    C3 H1 . 0.9500 ?
    C5 H2 . 0.9500 ?
    C7 H9 . 0.9800 ?
    C7 H8 . 0.9800 ?
    C7 H7 . 0.9800 ?
loop_
    _geom_angle_atom_site_label_1
    _geom_angle_atom_site_label_2
    _geom_angle_atom_site_label_3
    _geom_angle_site_symmetry_1
    _geom_angle_site_symmetry_3
    _geom_angle
    _geom_angle_publ_flag
    Cl1 Hg1 Cl1 . 8_565 146.85(9) ?
    Cl1 Hg1 Cl3 . . 105.06(4) ?
    Cl1 Hg1 Cl3 8_565 . 105.06(4) ?
    Cl1 Hg1 Cl2 . . 93.71(5) ?
    Cl1 Hg1 Cl2 8_565 . 93.71(5) ?
    Cl3 Hg1 Cl2 . . 101.28(8) ?
    C6 C1 C2 . . 123.2(7) ?
    C6 C1 N1 . . 117.9(6) ?
    C2 C1 N1 . . 118.9(6) ?
    C5 C6 C1 . . 119.7(7) ?
    C5 C6 H3 . . 120.2 ?
    C1 C6 H3 . . 120.2 ?
    C1 N1 H6 . . 109.5 ?
    C1 N1 H5 . . 109.5 ?
    H6 N1 H5 . . 109.5 ?
    C1 N1 H4 . . 109.5 ?
    H6 N1 H4 . . 109.5 ?
    H5 N1 H4 . . 109.5 ?
    C3 C2 C1 . . 117.0(6) ?
    C3 C2 C7 . . 119.1(7) ?
    C1 C2 C7 . . 123.9(6) ?
    O2 N2 O1 . . 123.0(7) ?
    O2 N2 C4 . . 119.3(6) ?
    O1 N2 C4 . . 117.6(7) ?
    C5 C4 C3 . . 124.0(7) ?
    C5 C4 N2 . . 119.0(6) ?
    C3 C4 N2 . . 117.0(6) ?
    C2 C3 C4 . . 119.0(7) ?
    C2 C3 H1 . . 120.5 ?
    C4 C3 H1 . . 120.5 ?
    C4 C5 C6 . . 117.1(6) ?
    C4 C5 H2 . . 121.5 ?
    C6 C5 H2 . . 121.5 ?
    C2 C7 H9 . . 109.5 ?
    C2 C7 H8 . . 109.5 ?
    H9 C7 H8 . . 109.5 ?
    C2 C7 H7 . . 109.5 ?
    H9 C7 H7 . . 109.5 ?
    H8 C7 H7 . . 109.5 ?
loop_
    _geom_torsion_atom_site_label_1
    _geom_torsion_atom_site_label_2
    _geom_torsion_atom_site_label_3
    _geom_torsion_atom_site_label_4
    _geom_torsion_site_symmetry_1
    _geom_torsion_site_symmetry_2
    _geom_torsion_site_symmetry_3
    _geom_torsion_site_symmetry_4
    _geom_torsion
    _geom_torsion_publ_flag
    C2 C1 C6 C5 . . . . -0.6(11) ?
    N1 C1 C6 C5 . . . . 178.6(6) ?
    C6 C1 C2 C3 . . . . 1.0(10) ?
    N1 C1 C2 C3 . . . . -178.1(6) ?
    C6 C1 C2 C7 . . . . -178.4(7) ?
    N1 C1 C2 C7 . . . . 2.4(10) ?
    O2 N2 C4 C5 . . . . 176.5(7) ?
    O1 N2 C4 C5 . . . . -3.1(10) ?
    O2 N2 C4 C3 . . . . -4.6(10) ?
    O1 N2 C4 C3 . . . . 175.8(7) ?
    C1 C2 C3 C4 . . . . 0.2(9) ?
    C7 C2 C3 C4 . . . . 179.7(7) ?
    C5 C4 C3 C2 . . . . -2.1(11) ?
    N2 C4 C3 C2 . . . . 179.1(6) ?
    C3 C4 C5 C6 . . . . 2.5(11) ?
    N2 C4 C5 C6 . . . . -178.7(6) ?
    C1 C6 C5 C4 . . . . -1.2(10) ?
loop_
    _geom_hbond_atom_site_label_D
    _geom_hbond_atom_site_label_H
    _geom_hbond_atom_site_label_A
    _geom_hbond_site_symmetry_A
    _geom_hbond_distance_DH
    _geom_hbond_distance_HA
    _geom_hbond_distance_DA
    _geom_hbond_angle_DHA
    N1 H6 Cl2 . 0.91 2.76 3.257(6) 115.6
    N1 H4 Cl1 1_455 0.91 2.35 3.248(6) 170.2
    N1 H5 Cl1 6_557 0.91 2.49 3.381(7) 166.6
    N1 H6 Cl3 6_556 0.91 2.54 3.241(7) 133.7
    C3 H1 O1 2 0.95 2.52 3.424(10) 159.9
