# Supplementary material for: Bis(2-methyl-4-nitro­anilinium) tetra­chloridomercurate(II)
Source: Acta Crystallogr Sect E Struct Rep Online. 2008 Nov 22;64(Pt 12):m1598. doi: 10.1107/S1600536808038415 (PMC2960147; doi:10.1107/S1600536808038415)
Supplement: Supplementary file 2 [file e-64-m1598-Isup2.hkl]

#
# h,k,l, Fc-squared, Fo-squared, sigma(Fo-squared) and status flag
#
data_I
_shelx_title ' 7adj64F_F in Pnma'
_shelx_refln_list_code          4
_shelx_F_calc_maximum      447.06
_exptl_crystal_F_000      1240.00
_reflns_d_resolution_high  0.6663
 
loop_
 _symmetry_equiv_pos_as_xyz
 'x, y, z'
 '-x+1/2, -y, z+1/2'
 'x+1/2, -y+1/2, -z+1/2'
 '-x, y+1/2, -z'
 '-x, -y, -z'
 'x-1/2, y, -z-1/2'
 '-x-1/2, y-1/2, z-1/2'
 'x, -y-1/2, z'
 
_cell_length_a     8.2527
_cell_length_b    30.0593
_cell_length_c     8.3038
_cell_angle_alpha  90.000
_cell_angle_beta   90.000
_cell_angle_gamma  90.000
 
_shelx_F_squared_multiplier     1.000
 
loop_
 _refln_index_h
 _refln_index_k
 _refln_index_l
 _refln_F_squared_calc
 _refln_F_squared_meas
 _refln_F_squared_sigma
 _refln_observed_status
   2   0   0     1529.25     1740.17    140.98 o
   4   0   0    67119.52    71624.28    556.67 o
   6   0   0      609.49      960.54    133.45 o
   8   0   0       90.70      338.84    312.19 o
   2   1   0    98260.63   108512.70    461.60 o
   4   1   0     6257.56     6530.05    269.05 o
   6   1   0    16962.37    17574.41    426.04 o
   8   1   0    10135.22     8784.21    396.90 o
  10   1   0      241.17      248.96    417.18 o
   0   2   0    87345.11       12.53     11.65 o
   2   2   0     9625.34    11505.65    156.02 o
   4   2   0    33677.93    35200.45    219.27 o
   6   2   0     6878.40     6765.92    188.44 o
   8   2   0     1353.90     1852.65    240.49 o
  10   2   0     1545.79     1507.26    452.58 o
   2   3   0    54817.37    57192.42    554.68 o
   4   3   0    11781.37    12742.48    270.00 o
   6   3   0     6479.27     6684.10    165.42 o
   8   3   0    14701.40    13835.36    696.55 o
  10   3   0      315.26      463.31    440.25 o
   0   4   0    99795.69   107632.27    713.73 o
   2   4   0    15533.57    19277.57    350.70 o
   4   4   0    35048.27    36969.34    761.75 o
   6   4   0     3411.23     3285.21    138.05 o
   8   4   0     3340.42     3537.06    403.26 o
  10   4   0     2385.10     2296.29    502.69 o
   2   5   0     4314.71     3661.92    313.45 o
   4   5   0    11968.63    14279.08    315.60 o
   6   5   0    18692.24    18991.46    555.43 o
   8   5   0    22450.73    19900.28   1636.51 o
  10   5   0      195.23      174.19    441.04 o
   0   6   0    62940.44    67048.95    565.92 o
   2   6   0    23803.97    30571.20    425.93 o
   4   6   0    23200.14    25668.49    318.18 o
   6   6   0    18986.51    19575.96    960.11 o
   8   6   0     2981.91     3455.76    297.28 o
  10   6   0     3335.49     2183.74    498.71 o
   2   7   0     6298.39     4082.85    436.51 o
   4   7   0    34554.72    39691.47   1060.78 o
   6   7   0    20264.41    20811.66    951.62 o
   8   7   0    30273.23    27596.27   3089.69 o
  10   7   0     2832.24     2406.05    490.36 o
  12   7   0     1626.89     -655.80    658.18 o
   0   8   0   100118.77    86862.24  27859.71 o
   2   8   0     7909.02     9058.34    875.50 o
   4   8   0    32803.45    37799.58    748.87 o
   6   8   0     9018.27     9581.08    453.45 o
   8   8   0     5778.75     6386.73    374.99 o
  10   8   0     2922.09     3410.23    495.53 o
   2   9   0    18010.78    15821.64   1536.32 o
   4   9   0     5285.08     5702.30    190.87 o
   6   9   0    14023.04    15155.43    713.61 o
   8   9   0    20816.46    18432.11   1788.04 o
  10   9   0      888.12     1214.16    452.97 o
   0  10   0   113647.59   116171.70  13032.12 o
   2  10   0     1126.11      958.03    124.29 o
   4  10   0    25469.31    28330.66   1237.61 o
   6  10   0     4804.63     5501.52    311.64 o
   8  10   0     6974.05     7306.51    934.98 o
  10  10   0      923.97     1435.57    335.88 o
   2  11   0    69568.18    69233.39   6870.42 o
   4  11   0     4167.06     4107.20    228.35 o
   6  11   0    15176.68    14578.20    815.27 o
   8  11   0     4333.07     4290.00    414.60 o
  10  11   0       38.21      199.80    321.81 o
   0  12   0   199860.38   213611.67  17772.02 o
   2  12   0     1566.33     1833.72    181.05 o
   4  12   0    32528.01    32507.50   1913.20 o
   6  12   0     1432.23     1734.67    217.80 o
   8  12   0       83.62      491.15    245.78 o
  10  12   0      577.57     1146.47    357.27 o
   2  13   0    35786.11    33098.61   2433.23 o
   4  13   0     2274.26     2948.27    235.04 o
   6  13   0     4777.66     4985.83    308.27 o
   8  13   0    14025.73    12361.01   1006.37 o
  10  13   0      639.61      832.38    504.67 o
   0  14   0   181652.19   200574.23  13328.47 o
   2  14   0    18391.06    20701.14   1687.80 o
   4  14   0    35423.16    37469.94    503.72 o
   6  14   0      757.06      789.24    206.83 o
   8  14   0      334.37      773.21    371.65 o
  10  14   0      513.10     2025.86    534.50 o
   2  15   0    36714.25    33424.16   2603.19 o
   4  15   0     9663.54    10609.02    308.17 o
   6  15   0     7784.57     7427.86    362.60 o
   8  15   0     6761.40     6169.91    403.37 o
  10  15   0       11.62      226.29    524.16 o
   0  16   0    76942.24    79273.56   3793.87 o
   2  16   0      410.26      325.09     97.56 o
   4  16   0    22659.64    24671.65    430.54 o
   6  16   0     1908.67     1946.32    348.38 o
   8  16   0     1329.87     2043.36    385.76 o
  10  16   0     1186.37     1449.60    577.06 o
   2  17   0    25831.77    24231.48   1741.41 o
   4  17   0     6704.48     7296.89    292.17 o
   6  17   0     9228.51     9353.38    540.47 o
   8  17   0     8743.79     8225.12    574.27 o
  10  17   0      231.33     -198.85    558.76 o
   0  18   0    59003.52    58373.12   3821.84 o
   2  18   0    13832.85    13695.86    980.39 o
   4  18   0    14215.26    16058.62    420.36 o
   6  18   0    12516.22    12363.54    596.94 o
   8  18   0     6010.84     5663.57    540.07 o
  10  18   0      903.99     1554.59    613.25 o
   2  19   0     5131.75     5242.01    338.04 o
   4  19   0    14101.17    15976.16    394.75 o
   6  19   0    11431.32    11130.28    585.80 o
   8  19   0    23382.80    20979.20    791.81 o
   0  20   0    34713.61    31826.43   1963.36 o
   2  20   0     4584.91     5361.32    353.55 o
   4  20   0    13249.81    14249.72    391.92 o
   6  20   0    10505.52     9579.27    572.28 o
   8  20   0     2403.28     3381.20    471.67 o
   2  21   0    10707.64    11119.15    441.04 o
   4  21   0     9326.77    10409.12    371.10 o
   6  21   0     8443.80     7670.74    551.60 o
   8  21   0    11469.68    10242.23    662.96 o
   0  22   0    40719.00    36203.49   1001.40 o
   2  22   0     1350.79     1691.61    213.53 o
   4  22   0    13496.80    14241.05    563.93 o
   6  22   0     1764.44     1834.96    393.72 o
   8  22   0     2516.73     2125.68    483.99 o
   2  23   0     5170.49     5341.79    622.59 o
   4  23   0     3657.99     4462.93    418.77 o
   6  23   0     5978.83     5049.13    531.32 o
   8  23   0     8569.21     7987.70    656.99 o
   0  24   0    28030.96    25258.39    767.15 o
   2  24   0     2986.75     3639.55    571.09 o
   4  24   0    13991.86    14162.71    579.84 o
   6  24   0      940.88      372.24    380.59 o
   8  24   0      282.04      845.90    453.77 o
   2  25   0    32224.27    30474.27   1788.23 o
   4  25   0      137.22      338.44    302.25 o
   6  25   0     4237.10     3506.87    478.82 o
   8  25   0     3455.45     4101.03    546.03 o
   0  26   0    84374.32    76582.89   1234.44 o
   2  26   0      895.75     1982.37    313.58 o
   4  26   0    19811.57    20493.61    685.23 o
   6  26   0      299.08     -290.32    386.16 o
   8  26   0       79.14     1375.23    488.37 o
   2  27   0    16842.95    16727.23    945.12 o
   4  27   0     2962.31     3017.71    389.74 o
   6  27   0     5908.41     4797.79    564.33 o
   8  27   0     3565.56     4087.11    575.07 o
   0  28   0    57530.72    54219.71   1060.65 o
   2  28   0      450.44     1105.59    251.95 o
   4  28   0    10474.35    10406.08    585.01 o
   6  28   0     1003.48      -12.73    406.84 o
   8  28   0      524.32     1593.96    512.63 o
   2  29   0    12796.62    11123.13    674.09 o
   4  29   0     3434.64     3049.41    903.56 o
   6  29   0     2361.37     1148.94    451.38 o
   0  30   0    15199.52    13368.91    641.08 o
   2  30   0     2131.66     2184.94    495.13 o
   4  30   0     5609.56     5752.61    415.05 o
   6  30   0     2618.97     2075.57    491.15 o
   2  31   0     1906.09     1552.60    473.65 o
   4  31   0     4504.48     4340.03    406.25 o
   6  31   0     2518.01     1829.79    487.97 o
   0  32   0    14002.60    13586.45    678.47 o
   2  32   0     5209.05     4762.00    566.72 o
   4  32   0     4334.75     5093.38    904.56 o
   6  32   0     4502.45     4060.46    571.09 o
   2  33   0     3051.15     3847.30    520.18 o
   4  33   0     4711.36     4907.07    425.95 o
   6  33   0     3620.51     2705.95   1043.15 o
   0  34   0     7154.63     6685.25    626.37 o
   2  34   0     1314.89     1699.75    473.65 o
   4  34   0     4860.40     5988.09    655.40 o
   6  34   0     2371.31     1682.46    410.08 o
   2  35   0     2105.45     2620.41    521.38 o
   4  35   0     3601.50     4998.63    649.04 o
   6  35   0     2344.70     2151.16    447.18 o
   0  36   0    15739.45    14864.64    781.47 o
   2  36   0      349.06      546.43    493.94 o
   4  36   0     6937.97     7255.54    773.12 o
   6  36   0      186.55      482.01    666.14 o
   2  37   0     7526.96     8309.04    745.68 o
   4  37   0       72.74      303.44    577.06 o
   6  37   0     3648.53     4554.80    755.62 o
   0  38   0    21796.87    20724.27    873.34 o
   2  38   0       21.16     -367.07    489.16 o
   4  38   0     4210.44     3649.25    657.39 o
   2  39   0     5912.86     5992.46    638.30 o
   4  39   0      382.22      294.29    566.32 o
   0  40   0    13166.51    12135.26    759.20 o
   2  40   0      465.79     1235.24    516.21 o
   4  40   0     3919.26     4848.69    680.85 o
   2  41   0     3960.61     4149.15    599.33 o
   4  41   0      629.64      586.60    598.53 o
   2  42   0      306.99      -80.73    546.83 o
   4  42   0     2952.97     2445.82    701.93 o
   2  43   0     1562.50     1675.89    607.28 o
   2  44   0     1215.10      507.06    610.06 o
   1   0   1    37417.70    33957.96    347.19 o
   2   0   1     4007.67     5621.81    183.73 o
   3   0   1    73114.38    89365.88   5399.78 o
   4   0   1        8.00       -9.08     73.06 o
   5   0   1     7404.81     6928.21    142.86 o
   6   0   1     4501.82     4933.30    159.87 o
   7   0   1      419.42      781.74    104.94 o
   8   0   1      815.42      563.40    180.79 o
   9   0   1     2274.26     1640.89    377.01 o
  10   0   1       19.21      264.07    438.66 o
  11   0   1     2890.48     2195.67    536.49 o
   0   1   1     1428.83     1406.74     46.73 o
   1   1   1    17095.78    15086.37    365.48 o
   2   1   1      193.93      409.52    101.01 o
   3   1   1    39336.42    43576.41   1926.57 o
   4   1   1      496.49     1190.72    151.62 o
   5   1   1     3175.06     4332.39    128.72 o
   6   1   1     1311.95     1463.89     64.58 o
   7   1   1     6100.61     5756.92    143.56 o
   8   1   1      434.63      417.96    135.61 o
   9   1   1     1930.97     2141.46    273.26 o
  10   1   1      689.80      810.07    314.11 o
  11   1   1     1670.77     1540.67    490.36 o
   1   2   1    42553.24    39100.95    408.83 o
   2   2   1    19665.49    20622.15   3073.78 o
   3   2   1    20979.09    25603.54    864.83 o
   4   2   1     2716.44     3811.57    203.48 o
   5   2   1    30599.35    31804.49    553.28 o
   6   2   1     3280.67     3230.30     91.17 o
   7   2   1       85.88      449.02     77.34 o
   8   2   1       96.00      215.57    135.83 o
   9   2   1     2165.96     1972.34    228.06 o
  10   2   1       24.08     -294.79    294.79 o
  11   2   1     2354.36     1507.26    497.91 o
   0   3   1     1329.39      921.52     49.25 o
   1   3   1    79745.35    78807.99    680.46 o
   2   3   1    15303.10    18965.57   1145.87 o
   3   3   1    49422.16    52884.60   1226.58 o
   4   3   1       32.52      147.54     61.09 o
   5   3   1      346.94     1195.03     64.65 o
   6   3   1     3220.36     3311.59     94.73 o
   7   3   1    14725.76    14360.80    445.68 o
   8   3   1       11.85      -12.89    137.44 o
   9   3   1      800.14      895.52    188.31 o
  10   3   1      369.43     -396.10    396.10 o
  11   3   1     1297.35      419.57    480.81 o
  12   3   1      192.71     -300.26    633.93 o
   1   4   1    77176.33    75468.73   2376.95 o
   2   4   1     1939.04     2288.27    208.19 o
   3   4   1    17330.34    20764.23    698.20 o
   4   4   1     1776.20     2462.94     83.98 o
   5   4   1    41385.69    43204.12    928.74 o
   6   4   1     4194.01     4398.82    105.19 o
   7   4   1       82.13      593.51    112.11 o
   8   4   1      764.06      612.08    143.87 o
   9   4   1     6112.25     5926.84    362.94 o
  10   4   1      401.90      222.78    293.70 o
  11   4   1      370.54      412.01    473.65 o
  12   4   1        5.54     -555.98    623.19 o
   0   5   1    17196.60    15731.99    181.10 o
   1   5   1     7101.89     5672.34    238.46 o
   2   5   1    13619.27    17534.97    542.22 o
   3   5   1    52997.77    59102.50   1883.56 o
   4   5   1       27.14       39.05     51.49 o
   5   5   1     5117.96     6648.53    211.42 o
   6   5   1     1071.99     1161.16     76.60 o
   7   5   1    25212.41    24213.84   1063.89 o
   8   5   1       18.24      250.15    138.02 o
   9   5   1      622.63      944.75    197.62 o
  10   5   1      274.18      607.98    286.73 o
  11   5   1     3785.14     2173.00    547.23 o
  12   5   1      427.93      515.41    610.06 o
   1   6   1    21844.92    16819.42    864.02 o
   2   6   1    17890.14    20629.96    308.54 o
   3   6   1      137.14      520.99    109.45 o
   4   6   1       30.49       23.48     53.30 o
   5   6   1    42404.83    42556.80   1204.68 o
   6   6   1     1732.84     2088.54    110.47 o
   7   6   1     1391.19     2013.42    159.52 o
   8   6   1       46.01      116.23    140.41 o
   9   6   1    11791.01    11114.55    679.99 o
  10   6   1       90.77       17.94    294.76 o
  11   6   1       52.81       -5.17    505.47 o
  12   6   1       65.01      -77.95    598.93 o
   0   7   1      268.06      290.82     74.93 o
   1   7   1     4289.24     2558.42    187.02 o
   2   7   1      256.77      376.90     88.57 o
   3   7   1    52048.79    53611.34   1533.18 o
   4   7   1       67.19       -5.92     54.99 o
   5   7   1     3889.89     5125.15    121.07 o
   6   7   1      628.75      626.43     96.45 o
   7   7   1    23864.42    23019.13    765.52 o
   8   7   1       25.94       34.59    141.46 o
   9   7   1      128.14      301.18    214.35 o
  10   7   1      552.26      267.79    259.80 o
  11   7   1     4030.57     2761.19    608.08 o
  12   7   1       58.95      -11.53    594.16 o
   1   8   1    49051.56    39853.72   1007.30 o
   2   8   1     3205.15     4903.03    848.75 o
   3   8   1     5901.37     6660.58    220.92 o
   4   8   1      120.87      207.76     55.79 o
   5   8   1    33295.24    33316.57    785.29 o
   6   8   1     1857.01     1990.83    114.91 o
   7   8   1      148.60      442.24    143.44 o
   8   8   1      323.01      499.10    163.89 o
   9   8   1     3568.47     3445.63    233.38 o
  10   8   1       35.14     -255.96    255.96 o
  11   8   1      458.76      381.39    544.05 o
  12   8   1       81.02      344.80    574.67 o
   0   9   1    33098.39    31866.21   1026.65 o
   1   9   1    10291.88     8284.93    299.24 o
   2   9   1    17468.79    21713.16    801.68 o
   3   9   1    45654.73    44589.01   1644.46 o
   4   9   1      171.93      296.27     60.76 o
   5   9   1     1714.86     2451.12    108.68 o
   6   9   1     2616.53     2444.36    167.60 o
   7   9   1    11083.32    10002.00    373.11 o
   8   9   1        4.70      288.06    158.79 o
   9   9   1     2675.13     2353.77    311.35 o
  10   9   1        9.35      290.08    272.76 o
  11   9   1     2171.65      885.67    524.56 o
  12   9   1      182.82      207.99    563.14 o
   1  10   1    36048.62    35112.25   2333.40 o
   2  10   1     6516.90     7359.31    264.95 o
   3  10   1     3410.77     3306.45    286.56 o
   4  10   1     2002.19     2642.48    112.38 o
   5  10   1    30396.82    31217.92   1144.87 o
   6  10   1     3154.48     3294.78    181.07 o
   7  10   1     1389.36     1658.98    167.38 o
   8  10   1      291.03      400.48    169.65 o
   9  10   1     4167.44     4275.27    291.56 o
  10  10   1      486.18      499.72    285.32 o
  11  10   1     1016.98      504.28    504.67 o
  12  10   1        7.02      -94.65    587.79 o
   0  11   1      101.60       57.90     44.68 o
   1  11   1    17672.08    15874.99    653.62 o
   2  11   1      761.95      924.35     55.80 o
   3  11   1    52428.64    52235.53   2534.87 o
   4  11   1      681.43      972.24     75.05 o
   5  11   1      894.18     1469.58    105.62 o
   6  11   1     3805.73     3712.26    228.68 o
   7  11   1     7591.56     6647.33    278.93 o
   8  11   1       54.97      332.72    193.02 o
   9  11   1     1529.03     1723.02    245.54 o
  10  11   1      713.69      375.85    330.03 o
  11  11   1     1246.13     1270.74    395.47 o
   1  12   1    44551.72    44041.56   2154.89 o
   2  12   1     4935.29     5504.96    345.78 o
   3  12   1    41048.75    42515.91   1689.75 o
   4  12   1        8.44        0.66     85.43 o
   5  12   1    13822.32    14004.27    509.30 o
   6  12   1     2312.36     2325.64    369.72 o
   7  12   1      496.74      718.80    174.85 o
   8  12   1       79.22      -74.45    197.37 o
   9  12   1     1592.01     2192.04    258.08 o
  10  12   1       11.10       86.63    284.57 o
  11  12   1     1800.81     1651.57    409.39 o
   0  13   1      660.73      761.06     89.91 o
   1  13   1    59417.06    62116.04   2570.30 o
   2  13   1     3250.05     3296.99    298.37 o
   3  13   1    21195.99    19868.03   1237.22 o
   4  13   1      214.00      305.35     93.68 o
   5  13   1     3980.04     5122.75    335.80 o
   6  13   1      193.55       97.76    149.16 o
   7  13   1     5293.79     4640.19    335.74 o
   8  13   1      564.47      564.80    215.20 o
   9  13   1      329.12      647.94    235.97 o
  10  13   1      519.85        6.10    279.35 o
  11  13   1      859.34      882.48    518.59 o
   1  14   1    35697.55    34166.88   1279.71 o
   2  14   1      358.78      296.14     52.24 o
   3  14   1    34772.01    38880.79   1492.92 o
   4  14   1     1656.48     2216.58    150.97 o
   5  14   1    16345.92    15555.55    558.89 o
   6  14   1     3079.46     3153.63    216.71 o
   7  14   1     2395.87     2505.74    215.01 o
   8  14   1      710.06      706.46    221.98 o
   9  14   1     1283.67     1536.64    247.01 o
  10  14   1        5.80      294.75    305.48 o
  11  14   1     1631.71     1102.81    571.49 o
   0  15   1     1082.04     1254.05     78.77 o
   1  15   1    19853.63    19783.22    963.10 o
   2  15   1     1609.85     1750.35    178.34 o
   3  15   1    26171.07    26031.68    862.48 o
   4  15   1       27.58       69.23    145.06 o
   5  15   1      398.25      798.74    136.78 o
   6  15   1      932.54      861.17    168.36 o
   7  15   1    12118.47    11230.34    334.83 o
   8  15   1       31.33      163.27    215.13 o
   9  15   1      362.80     1005.64    248.42 o
  10  15   1      695.50      972.44    407.49 o
  11  15   1     1356.04      349.18    614.84 o
   1  16   1    24858.05    23078.04    797.75 o
   2  16   1     3814.96     3840.60    375.68 o
   3  16   1     9068.14    10437.28    328.41 o
   4  16   1      149.06      254.04    111.93 o
   5  16   1    17887.11    16854.30    860.23 o
   6  16   1     3509.97     3595.97    329.48 o
   7  16   1      865.21      934.11    192.65 o
   8  16   1       79.37      -84.79    216.40 o
   9  16   1     4331.28     4361.87    346.09 o
  10  16   1       85.03      237.87    293.86 o
   0  17   1     1922.79     2012.61     91.31 o
   1  17   1     7481.66     6653.58    228.51 o
   2  17   1     3143.41     3515.48    320.22 o
   3  17   1    27801.01    28027.53    888.82 o
   4  17   1      110.58      340.24    123.41 o
   5  17   1      186.94      647.65    163.46 o
   6  17   1     2324.98     2905.08    210.70 o
   7  17   1     9376.44     9321.80    326.53 o
   8  17   1       89.62      324.32    233.73 o
   9  17   1     1876.93     1929.08    319.61 o
  10  17   1      225.66      -48.12    313.85 o
   1  18   1    14051.97    12385.18    410.69 o
   2  18   1     2632.82     2689.30    286.33 o
   3  18   1     1083.94     1419.18    142.93 o
   4  18   1     1374.37     1888.69    168.60 o
   5  18   1    24311.56    24115.71    800.96 o
   6  18   1     1136.47     1281.33    189.00 o
   7  18   1      162.80      528.09    196.00 o
   8  18   1      176.53      -89.38    224.54 o
   9  18   1     4902.69     4404.48    344.47 o
  10  18   1      447.55      670.51    561.94 o
   0  19   1     2716.34     2756.38    123.78 o
   1  19   1     1289.14     1277.59     78.65 o
   2  19   1     1160.45     1149.20    188.77 o
   3  19   1    24072.22    24907.48    345.49 o
   4  19   1       36.99      199.33    144.21 o
   5  19   1     2229.99     2794.38    255.42 o
   6  19   1      401.40      391.30    189.30 o
   7  19   1    12459.08    12290.30    373.96 o
   8  19   1       59.14       51.11    243.19 o
   9  19   1      496.03      667.18    343.08 o
   1  20   1    11093.36     9385.23    170.10 o
   2  20   1     4840.45     4799.05    541.59 o
   3  20   1      336.93      725.26    171.16 o
   4  20   1       26.99       83.96    152.52 o
   5  20   1    20201.35    19935.95    479.04 o
   6  20   1      946.38      933.37    246.06 o
   7  20   1      390.64      608.92    254.34 o
   8  20   1        9.10     -294.84    294.84 o
   9  20   1     4682.48     5396.24    463.26 o
   0  21   1     1705.81     1961.23    128.64 o
   1  21   1     3051.21     3051.83    127.66 o
   2  21   1     1131.62     1223.77    159.32 o
   3  21   1    24296.02    25617.07   1393.42 o
   4  21   1       27.51        3.70    160.84 o
   5  21   1     1218.03     1683.15    241.98 o
   6  21   1      992.06      785.97    255.20 o
   7  21   1    11742.17    11306.52    799.37 o
   8  21   1       15.12     -364.88    364.88 o
   9  21   1      378.61      766.09    669.92 o
   1  22   1    23242.58    22093.74    522.06 o
   2  22   1      986.68     1038.44    146.28 o
   3  22   1     3812.74     4712.37    258.92 o
   4  22   1      134.16      227.17    369.06 o
   5  22   1    17139.57    18211.59    477.46 o
   6  22   1     1785.94     1683.96    273.47 o
   7  22   1      359.51      473.90    270.24 o
   8  22   1      226.50      189.55    363.29 o
   9  22   1     3204.13     4026.96    455.87 o
   0  23   1     7226.68     7452.28    264.22 o
   1  23   1    11250.49    12345.78    360.54 o
   2  23   1     3741.31     4090.15    216.90 o
   3  23   1    22031.58    25086.61   2370.91 o
   4  23   1       30.70     -243.99    243.99 o
   5  23   1      110.64      333.03    225.73 o
   6  23   1      829.86      626.43    262.47 o
   7  23   1     7339.58     7393.48    452.18 o
   8  23   1       73.32     -321.56    321.56 o
   9  23   1      341.83      619.61    402.47 o
   1  24   1    21216.92    20934.39    308.33 o
   2  24   1     3840.48     3594.35    337.80 o
   3  24   1     9572.91    10659.26    594.99 o
   4  24   1      240.44      114.52    210.99 o
   5  24   1    11591.99    10618.61    409.98 o
   6  24   1     1033.84     1210.38    280.23 o
   7  24   1       99.41      205.20    281.08 o
   8  24   1       50.98     -353.42    665.54 o
   0  25   1      984.25     1153.57    318.35 o
   1  25   1    23649.53    24444.97    716.92 o
   2  25   1     1243.07     1319.26    154.71 o
   3  25   1    11945.24    11741.61    604.12 o
   4  25   1       18.10     -346.05    400.68 o
   5  25   1     1114.36     1503.83    278.59 o
   6  25   1     1098.63     1217.12    287.26 o
   7  25   1     2113.67     2884.02    328.85 o
   8  25   1      181.57      177.19    346.09 o
   1  26   1    12298.33    12308.80    286.15 o
   2  26   1      849.38      819.30    153.66 o
   3  26   1    10585.42    11239.53   1058.33 o
   4  26   1       30.50      -63.94    229.54 o
   5  26   1     4895.92     5327.09    419.17 o
   6  26   1      732.32      389.52    284.35 o
   7  26   1       93.67      608.86    294.43 o
   8  26   1       73.70      -69.07    351.93 o
   0  27   1     2457.49     2109.58    277.46 o
   1  27   1     3295.75     3743.92    234.62 o
   2  27   1      358.32      413.50    171.83 o
   3  27   1    10081.74    10503.08    572.84 o
   4  27   1       69.82      -85.68    296.25 o
   5  27   1      295.47      606.35    256.38 o
   6  27   1      274.04      481.32    292.03 o
   7  27   1     2480.48     3017.83    348.83 o
   8  27   1       85.60      -83.53    776.10 o
   1  28   1    10361.62     9622.00    377.24 o
   2  28   1      238.22      387.79    170.78 o
   3  28   1     7447.37     7565.48    351.02 o
   4  28   1      377.87       64.14    213.18 o
   5  28   1     5084.13     4621.42   1270.66 o
   6  28   1     1964.80     2182.17    450.79 o
   7  28   1        6.42       52.35    314.25 o
   8  28   1      185.64      296.68    540.86 o
   0  29   1      325.34      421.01    269.12 o
   1  29   1     7011.59     6789.56    329.46 o
   2  29   1      688.20      821.31    205.67 o
   3  29   1    11252.65    10390.43    307.47 o
   4  29   1       45.05     -213.12    213.12 o
   5  29   1      541.49      560.20    317.90 o
   6  29   1     1062.66     1050.55    311.25 o
   7  29   1     3510.15     2923.35    954.27 o
   1  30   1     7922.87     7135.04    368.01 o
   2  30   1     1766.37     1989.40    228.82 o
   3  30   1     2030.64     2772.94    274.37 o
   4  30   1      186.22      -22.06    192.54 o
   5  30   1    10663.89     9626.64    487.43 o
   6  30   1      717.04      753.63    314.71 o
   7  30   1        4.46     -439.63    953.67 o
   0  31   1      765.88      878.24    286.75 o
   1  31   1     1068.66     1080.47    231.95 o
   2  31   1      503.64      625.93    296.91 o
   3  31   1     9358.14     8277.37    376.00 o
   4  31   1       55.78      -99.99    230.24 o
   5  31   1      885.69     1217.86    299.54 o
   6  31   1      199.80      635.62    320.94 o
   7  31   1     7974.91     6507.16   1188.71 o
   1  32   1     3773.02     3975.74    285.25 o
   2  32   1     1247.58     1698.64    337.96 o
   3  32   1      151.54      605.33    248.87 o
   4  32   1      258.17     -199.57    301.20 o
   5  32   1    10176.84     9594.54    470.85 o
   6  32   1      490.59      675.87    352.56 o
   7  32   1      110.03      890.04    511.04 o
   0  33   1      130.06      151.19    304.24 o
   1  33   1     1486.63     1902.16    257.52 o
   2  33   1      567.47      736.83    334.25 o
   3  33   1     7722.07     7347.79    369.94 o
   4  33   1       21.82       32.68    260.18 o
   5  33   1      354.79      717.14    266.00 o
   6  33   1      313.01      280.34    331.34 o
   1  34   1     5401.01     5140.38    335.90 o
   2  34   1      973.19     1260.92    340.07 o
   3  34   1      775.33     1152.77    385.76 o
   4  34   1       59.00      296.01    271.03 o
   5  34   1     6030.52     5653.33    676.29 o
   6  34   1      623.92      621.29    351.49 o
   0  35   1     1569.81     1344.17    307.33 o
   1  35   1     1618.80     2202.65    280.40 o
   2  35   1      687.47     1219.42    333.01 o
   3  35   1     6092.29     5971.07    469.34 o
   4  35   1       39.93       53.61    279.65 o
   5  35   1      629.42      904.34    386.38 o
   6  35   1      150.94      381.61    415.12 o
   1  36   1     6084.70     5865.17    369.48 o
   2  36   1      420.13      848.96    458.94 o
   3  36   1     1085.92     1439.94    385.76 o
   4  36   1       25.58     -115.18    374.78 o
   5  36   1     4723.56     5059.87    473.92 o
   6  36   1      268.11       76.36    612.45 o
   7  36   1      105.14      216.35    633.93 o
   0  37   1      256.33      118.60    323.01 o
   1  37   1     3190.73     3844.34    321.72 o
   2  37   1      560.14      265.42    337.20 o
   3  37   1     6307.00     6621.93    525.05 o
   4  37   1       89.66     -191.52    828.40 o
   5  37   1        9.14      461.42    460.93 o
   6  37   1      693.12      645.86    672.10 o
   7  37   1      836.57     1997.62    734.54 o
   1  38   1     5315.48     5370.65    359.93 o
   2  38   1      899.02      940.13    428.91 o
   3  38   1     3427.19     4261.69    450.08 o
   4  38   1        4.75     -468.88    468.88 o
   5  38   1     1736.31     1169.22    639.10 o
   6  38   1      287.80     -293.50    672.50 o
   0  39   1       48.86       88.69    520.58 o
   1  39   1     4029.76     4716.62    426.32 o
   2  39   1       79.59      -70.02    365.57 o
   3  39   1     4467.64     4887.31    461.70 o
   4  39   1       19.05       63.82    419.17 o
   5  39   1      826.89      987.48    666.93 o
   6  39   1      278.65       84.31    671.71 o
   1  40   1     4822.26     5513.12    452.35 o
   2  40   1      243.61      294.35    384.28 o
   3  40   1     3823.39     3823.92    442.87 o
   4  40   1      179.07      179.03    440.65 o
   5  40   1     2370.45     2147.55    698.75 o
   0  41   1      248.56      778.69    553.19 o
   1  41   1     3292.87     4344.79    692.39 o
   2  41   1      520.70      448.55    397.34 o
   3  41   1     2665.02     2900.23    440.10 o
   4  41   1        9.20      371.45    602.11 o
   5  41   1      180.48      939.75    709.89 o
   1  42   1     2713.39     3281.77    429.57 o
   2  42   1      186.40      560.38    399.31 o
   3  42   1     1274.07     1271.58    787.83 o
   4  42   1       38.48     -294.69    629.15 o
   0  43   1       79.35      180.55    573.87 o
   1  43   1      488.47     1506.87    618.81 o
   2  43   1       64.94      218.14    412.26 o
   3  43   1     2640.82     3342.73    487.11 o
   1  44   1     1106.68     2004.38    665.74 o
   2  44   1      423.65       41.98    414.75 o
   0   0   2   116860.88   114909.40    623.30 o
   1   0   2     1099.57     1541.14    240.55 o
   2   0   2    10330.77    13955.35    800.76 o
   3   0   2    42649.70    49201.91   2965.21 o
   4   0   2    51722.32    59207.74   2156.59 o
   5   0   2      681.19      663.45    116.68 o
   6   0   2     3526.76     3368.26    201.34 o
   7   0   2     1477.75     1491.69    178.46 o
   8   0   2     1354.05     1522.78    195.23 o
   9   0   2       39.45      533.31    336.85 o
  10   0   2     2914.15     2077.96    444.23 o
  11   0   2      121.44      156.69    501.89 o
  12   0   2      699.00       -9.94    620.80 o
   1   1   2    12279.71    10186.08    295.64 o
   2   1   2   165732.98   164967.13   5972.38 o
   3   1   2      474.71      536.82     65.29 o
   4   1   2     4101.33     4471.23    119.26 o
   5   1   2     9523.37    10226.04    312.38 o
   6   1   2     5839.93     6037.74    181.91 o
   7   1   2     1998.00     1946.00    140.92 o
   8   1   2      425.00      616.02    128.32 o
   9   1   2     1724.49     1906.89    232.11 o
  10   1   2      100.43     -113.85    276.14 o
  11   1   2      147.38     -137.76    359.83 o
  12   1   2      774.89      281.57    571.49 o
   0   2   2    80118.32    72749.73   2837.91 o
   1   2   2    35996.80    34343.25   1016.18 o
   2   2   2     6798.68     6982.12    206.83 o
   3   2   2    15599.22    17205.52    540.46 o
   4   2   2    24356.42    24762.60    727.49 o
   5   2   2      779.51     1183.04     97.41 o
   6   2   2     8616.76     8791.46    260.38 o
   7   2   2      218.66      130.37    100.82 o
   8   2   2     1021.73     1341.27    141.86 o
   9   2   2      148.10      256.91    178.80 o
  10   2   2     3320.19     2733.23    335.02 o
  11   2   2      115.67      -24.21    361.15 o
  12   2   2       32.48     -564.73    564.73 o
   1   3   2     1994.66     2958.27     78.41 o
   2   3   2    31649.80    29309.59   1068.59 o
   3   3   2      838.97     1331.17    107.61 o
   4   3   2     5042.34     5267.80    208.07 o
   5   3   2     7995.34     8705.12    268.04 o
   6   3   2     6651.42     6967.24    323.08 o
   7   3   2      394.27      316.92    106.41 o
   8   3   2     4848.57     4510.83    235.38 o
   9   3   2     2791.63     2456.71    291.70 o
  10   3   2      452.15      667.37    453.57 o
  11   3   2      423.76      -13.98    468.09 o
  12   3   2     1304.10      305.83    562.34 o
   0   4   2    11551.92     8214.36    615.75 o
   1   4   2    11417.14    11937.54    449.46 o
   2   4   2     1536.65     1566.60     67.49 o
   3   4   2     4800.70     4500.35    106.90 o
   4   4   2    21835.08    22864.71    930.42 o
   5   4   2       17.78       37.23     88.66 o
   6   4   2    13386.54    13931.74    471.66 o
   7   4   2      587.24      651.50    102.75 o
   8   4   2     1468.15     1883.51    178.82 o
   9   4   2       77.72      270.23    185.52 o
  10   4   2     5585.12     4783.69    402.00 o
  11   4   2       23.75       65.62    476.84 o
  12   4   2       14.79      291.91    577.06 o
   1   5   2      983.16      800.39     62.86 o
   2   5   2    48390.63    46685.08   1500.53 o
   3   5   2     3354.62     3958.12    190.54 o
   4   5   2    23105.40    23461.35    793.19 o
   5   5   2     5439.44     5519.49    318.16 o
   6   5   2     5456.75     5958.16    368.62 o
   7   5   2      193.90      301.37    131.20 o
   8   5   2     3684.54     3866.64    266.05 o
   9   5   2     2727.60     2447.16    217.65 o
  10   5   2      768.75     1027.03    241.72 o
  11   5   2      306.20      -31.02    461.72 o
  12   5   2      715.66      355.14    558.36 o
   0   6   2     2794.93     1446.29    102.21 o
   1   6   2    24014.84    24068.37    515.38 o
   2   6   2     5978.71     6579.59    102.43 o
   3   6   2     9100.45     9795.58    326.66 o
   4   6   2    15167.80    14557.70    390.78 o
   5   6   2     2809.17     2894.50    161.27 o
   6   6   2    23162.71    23242.16    837.32 o
   7   6   2      761.49      771.86    147.52 o
   8   6   2     5399.00     5770.47    308.23 o
   9   6   2       59.50      135.65    187.92 o
  10   6   2     6959.72     6013.27    465.16 o
  11   6   2       14.26       89.08    445.42 o
  12   6   2      121.69     -209.59    565.52 o
   1   7   2      866.11      772.33     49.05 o
   2   7   2    25356.81    23705.55    685.18 o
   3   7   2     3247.49     4142.44    198.73 o
   4   7   2    23464.98    25407.23    996.69 o
   5   7   2     5008.05     4627.95    239.36 o
   6   7   2     7340.97     7533.66    323.74 o
   7   7   2     1089.87     1424.72    158.65 o
   8   7   2     9317.65     9200.67    375.47 o
   9   7   2     1188.84     1044.35    201.19 o
  10   7   2     1424.57     1286.30    433.29 o
  11   7   2     1822.47     1462.72    468.88 o
  12   7   2      828.75     1077.75    621.60 o
   0   8   2     7626.55     4978.53    167.09 o
   1   8   2     4724.46     4553.17    104.51 o
   2   8   2     4479.69     5013.47    102.23 o
   3   8   2     7851.81     8037.71    171.06 o
   4   8   2    18041.10    18152.00    652.77 o
   5   8   2      193.76      212.74     82.70 o
   6   8   2    22153.60    22252.31   1241.21 o
   7   8   2     1488.90     1279.55    183.19 o
   8   8   2     5112.25     5348.86    262.59 o
   9   8   2        6.18       16.92    218.91 o
  10   8   2     6237.44     5790.52    463.70 o
  11   8   2      300.88      639.49    457.35 o
  12   8   2      243.65      103.40    630.74 o
   1   9   2      140.75      338.57     46.71 o
   2   9   2    55799.09    53919.23   2065.69 o
   3   9   2     1744.46     1864.21    112.93 o
   4   9   2     9648.53     9442.22    200.23 o
   5   9   2     7597.31     7805.60    223.79 o
   6   9   2     7646.63     8018.88    491.80 o
   7   9   2      196.99      161.16    169.09 o
   8   9   2     3451.77     3191.68    335.34 o
   9   9   2     3208.63     3061.32    269.98 o
  10   9   2     1584.63     1901.15    391.77 o
  11   9   2      314.07      135.40    385.90 o
   0  10   2    49103.22    41988.52    694.24 o
   1  10   2    12551.46    11450.43    307.48 o
   2  10   2      112.78      208.15     66.62 o
   3  10   2    11897.36    12129.10    390.48 o
   4  10   2    23785.51    23529.03    715.31 o
   5  10   2     3814.22     4031.57    155.62 o
   6  10   2     8056.48     8200.00    312.35 o
   7  10   2       92.77      317.39    175.40 o
   8  10   2     2515.77     2383.55    234.96 o
   9  10   2       41.87      122.99    198.64 o
  10  10   2     2687.07     2922.19    488.39 o
  11  10   2      127.77       98.10    389.57 o
   1  11   2      164.40      146.25     55.66 o
   2  11   2    55701.30    54704.57   2408.67 o
   3  11   2       28.78       89.45     74.90 o
   4  11   2     2034.10     2174.77    184.46 o
   5  11   2     4234.68     4239.19    147.85 o
   6  11   2     8155.75     8764.33    277.98 o
   7  11   2     1744.46     1506.70    208.99 o
   8  11   2      923.49      891.50    293.05 o
   9  11   2     3167.42     2945.67    291.72 o
  10  11   2        7.37      214.50    259.78 o
  11  11   2      132.74      155.50    521.38 o
   0  12   2    63387.16    56752.04   1751.65 o
   1  12   2     3834.56     3505.88    112.16 o
   2  12   2       84.23      168.59    139.32 o
   3  12   2    12341.56    12490.47    370.92 o
   4  12   2    23420.21    25549.92   1265.72 o
   5  12   2        1.82      117.99    104.61 o
   6  12   2     2882.62     2821.29    200.71 o
   7  12   2     1018.13     1010.92    189.66 o
   8  12   2      337.69      267.51    204.04 o
   9  12   2       44.37      209.80    203.70 o
  10  12   2     3045.86     2835.47    450.34 o
  11  12   2       49.80      -97.83    523.37 o
   1  13   2     5068.73     4951.47    117.83 o
   2  13   2    81014.17    78444.00   3182.61 o
   3  13   2      206.68      457.63     84.75 o
   4  13   2     3409.79     3417.44    167.14 o
   5  13   2    10370.88    10232.97    354.10 o
   6  13   2     1104.98     1220.83    244.45 o
   7  13   2     1167.46     1236.86    275.96 o
   8  13   2      683.69      900.51    205.40 o
   9  13   2      901.01     1267.56    220.89 o
  10  13   2      285.08      473.97    290.05 o
  11  13   2      231.43     -494.73    519.39 o
   0  14   2    17720.36    13806.35    379.00 o
   1  14   2     9525.22     9424.25    238.63 o
   2  14   2      239.49      369.89     86.45 o
   3  14   2     7346.82     7709.47    451.58 o
   4  14   2    21813.85    22415.99    719.86 o
   5  14   2     2063.23     2332.05    198.15 o
   6  14   2     4549.84     4213.77    329.91 o
   7  14   2     1255.85     1503.50    255.02 o
   8  14   2      137.36      241.45    199.23 o
   9  14   2        4.88      -91.12    320.10 o
  10  14   2     3645.39     3559.70    292.89 o
  11  14   2       19.33       18.29    501.49 o
   1  15   2     1703.91     1542.95     80.57 o
   2  15   2    45888.68    42237.68   1385.00 o
   3  15   2      453.53      493.94     79.85 o
   4  15   2     2357.48     2463.89    130.00 o
   5  15   2     3202.54     3123.11    283.37 o
   6  15   2     4188.94     3914.15    242.48 o
   7  15   2     1239.54     1167.13    196.17 o
   8  15   2     1004.58     1232.95    225.78 o
   9  15   2     1060.55     1102.29    272.60 o
  10  15   2       32.06      410.94    253.33 o
  11  15   2      349.44       13.12    529.33 o
   0  16   2    49101.91    44932.32   1779.22 o
   1  16   2     6443.60     6523.50    274.94 o
   2  16   2     1822.59     1963.53     85.80 o
   3  16   2    10655.21    11284.04    254.53 o
   4  16   2    15763.09    15967.77    579.31 o
   5  16   2      434.77      447.89    147.50 o
   6  16   2     4926.53     4777.10    264.26 o
   7  16   2      226.18      275.15    193.12 o
   8  16   2      880.29     1229.67    227.00 o
   9  16   2      546.99      113.17    343.69 o
  10  16   2     1739.62     1864.27    275.18 o
  11  16   2       10.87       31.82    515.81 o
   1  17   2      417.65      333.77     66.73 o
   2  17   2    29876.96    29528.73    871.52 o
   3  17   2       47.75       69.24     81.62 o
   4  17   2     6380.69     6319.49    213.65 o
   5  17   2     4793.89     5076.10    246.42 o
   6  17   2     6424.88     5800.82    495.20 o
   7  17   2      237.54      339.50    199.55 o
   8  17   2     2176.01     2493.34    257.07 o
   9  17   2     2663.40     1772.83    295.71 o
  10  17   2      772.61      875.76    316.19 o
  11  17   2        9.10     -526.55    539.67 o
   0  18   2     4500.76     3816.59    184.49 o
   1  18   2     7331.17     7981.61    335.70 o
   2  18   2     1221.66     1536.81     93.62 o
   3  18   2     5723.77     5590.77    204.02 o
   4  18   2    11454.92    12572.68    437.15 o
   5  18   2      919.86     1036.45    171.50 o
   6  18   2    15731.89    15142.36    841.26 o
   7  18   2       59.68      102.50    205.46 o
   8  18   2     4163.85     4032.30    288.52 o
   9  18   2       74.08     -257.79    265.37 o
  10  18   2     4704.27     3002.60    561.54 o
  11  18   2      114.51     -571.09    576.66 o
   1  19   2     1819.20     2057.60    132.77 o
   2  19   2    18098.12    16815.43    485.42 o
   3  19   2     1120.76     1525.42    152.67 o
   4  19   2    18607.36    19075.43    345.56 o
   5  19   2     4384.82     4517.66    247.73 o
   6  19   2     3413.19     3910.78    268.60 o
   7  19   2      185.20      112.38    209.88 o
   8  19   2     5752.13     5255.30    339.40 o
   9  19   2      721.07      605.74    275.72 o
  10  19   2     1788.26      930.61    532.51 o
   0  20   2     8136.51     7623.35    246.85 o
   1  20   2     5880.59     5976.75    165.89 o
   2  20   2     3301.90     3719.05    125.36 o
   3  20   2     6735.64     7023.79    183.62 o
   4  20   2     8528.92     8399.79    351.53 o
   5  20   2     1167.52     1377.52    183.24 o
   6  20   2    13602.11    12544.08    401.57 o
   7  20   2      568.88      352.59    218.54 o
   8  20   2     3693.23     3785.90    379.41 o
   9  20   2        8.83     -365.58    365.58 o
  10  20   2     3707.28     2544.05    645.46 o
   1  21   2      266.10      247.33    112.94 o
   2  21   2    17847.43    17218.43    470.99 o
   3  21   2      969.18     1329.34    145.02 o
   4  21   2     5280.55     5273.97    302.51 o
   5  21   2     2763.91     2978.01    218.92 o
   6  21   2     4752.91     4757.11    296.56 o
   7  21   2      205.17      288.65    223.18 o
   8  21   2     2910.86     3038.76    294.42 o
   9  21   2     1266.67      403.47    307.68 o
   0  22   2     7077.56     6299.34    402.01 o
   1  22   2     1995.51     2090.76    138.11 o
   2  22   2      790.07     1034.78    152.00 o
   3  22   2     3260.44     3290.63    220.58 o
   4  22   2     7823.03     7866.58    460.93 o
   5  22   2      208.91      345.40    215.68 o
   6  22   2     7743.94     7407.09    408.14 o
   7  22   2      356.59        3.76    240.36 o
   8  22   2     1101.94     1276.30    288.54 o
   9  22   2       23.50     -529.69    741.30 o
   1  23   2       93.65      117.54    118.43 o
   2  23   2    16928.08    16876.59    487.58 o
   3  23   2      910.11     1475.88    185.66 o
   4  23   2     3639.21     4272.43    300.73 o
   5  23   2     1646.54     1736.38    252.95 o
   6  23   2     2435.25     2670.68    314.99 o
   7  23   2       21.04      525.54    364.49 o
   8  23   2     1486.70     1513.48    360.66 o
   0  24   2    13331.97    11701.54    312.71 o
   1  24   2     5712.59     5461.44    284.83 o
   2  24   2      392.63      710.15    246.54 o
   3  24   2     1737.77     2039.64    203.59 o
   4  24   2    10364.25    10900.63    675.88 o
   5  24   2      131.11      430.84    235.23 o
   6  24   2     2151.31     2467.71    320.14 o
   7  24   2      549.65      257.93    313.60 o
   8  24   2      324.98      775.96    342.06 o
   1  25   2      131.66      399.42    156.46 o
   2  25   2    30368.68    27611.49    579.38 o
   3  25   2      826.95      894.89    192.79 o
   4  25   2      529.61      803.30    219.43 o
   5  25   2     5127.31     5223.22    360.26 o
   6  25   2     1939.22     2031.09    311.78 o
   7  25   2      816.32      722.89    325.91 o
   8  25   2      474.42      646.18    354.70 o
   0  26   2    27400.34    25322.41    430.82 o
   1  26   2     2436.17     2582.42    194.47 o
   2  26   2       71.67      791.63    273.39 o
   3  26   2     4816.05     4600.51    272.79 o
   4  26   2    13906.87    13880.48    418.75 o
   5  26   2        2.22       44.53    242.51 o
   6  26   2      844.30     1333.68    682.84 o
   7  26   2      450.69      624.46    326.83 o
   8  26   2      246.39      301.16    361.18 o
   1  27   2     2612.92     2564.50    197.45 o
   2  27   2    33287.14    30477.28    416.36 o
   3  27   2      916.65     1143.27    208.28 o
   4  27   2     1072.66     1498.18    238.53 o
   5  27   2     2100.49     2191.84    327.30 o
   6  27   2     2730.03     2854.29    490.36 o
   7  27   2      465.43      456.31    338.96 o
   8  27   2      119.16      222.81    369.01 o
   0  28   2    16371.70    15318.31    733.15 o
   1  28   2     1181.78     1267.38    180.78 o
   2  28   2      129.15      539.43    203.26 o
   3  28   2     6623.81     6901.73    385.89 o
   4  28   2     8006.83     8201.38    663.16 o
   5  28   2        2.08       -7.89    266.20 o
   6  28   2     2999.84     2987.84    385.57 o
   7  28   2      161.54      193.96    351.51 o
   1  29   2       94.84      113.10    173.15 o
   2  29   2    12288.04    11120.79    317.72 o
   3  29   2       94.67      177.30    213.37 o
   4  29   2     1320.02     1654.81    258.60 o
   5  29   2     2020.60     2558.61    518.59 o
   6  29   2     1951.13     2797.75    334.77 o
   7  29   2      335.95      280.78    478.43 o
   0  30   2     4931.20     4897.47    363.90 o
   1  30   2     2457.02     2839.55    266.92 o
   2  30   2     1183.76     1491.48    203.01 o
   3  30   2     2148.75     2076.92    395.42 o
   4  30   2     3605.09     3846.81    324.39 o
   5  30   2      101.32      221.34    451.38 o
   6  30   2     4459.64     4285.96    385.99 o
   7  30   2       49.53      569.29    379.20 o
   1  31   2      862.19      599.98    247.25 o
   2  31   2     6477.82     5978.59    438.50 o
   3  31   2      283.41      231.30    235.21 o
   4  31   2     5355.61     5451.60    534.90 o
   5  31   2     1442.78     1660.56    317.46 o
   6  31   2     1093.65     1231.58    332.68 o
   7  31   2       50.47      215.15    554.39 o
   0  32   2      956.86      812.49    471.67 o
   1  32   2     3189.90     3467.97    312.82 o
   2  32   2      657.08      910.87    204.97 o
   3  32   2     1717.39     1308.41    258.45 o
   4  32   2     3145.68     3017.88   1217.34 o
   5  32   2      239.59      490.52    571.49 o
   6  32   2     5320.82     4695.83    535.10 o
   1  33   2      213.38      323.80    243.55 o
   2  33   2     4695.49     4980.96    320.53 o
   3  33   2       39.54      -19.57    288.36 o
   4  33   2     4894.73     5323.54    593.76 o
   5  33   2     1322.34     1111.95    462.92 o
   6  33   2     1413.31     2181.04    377.71 o
   0  34   2     2349.94     3096.45    516.61 o
   1  34   2     1811.43     2127.74    282.79 o
   2  34   2     1535.62     1760.14    464.11 o
   3  34   2     1607.24     1473.19    326.33 o
   4  34   2     2521.42     2944.67    394.12 o
   5  34   2       75.53     -330.82    330.82 o
   6  34   2     4695.19     4937.01    457.55 o
   1  35   2      161.81      274.36    259.27 o
   2  35   2     5358.62     5889.64    453.30 o
   3  35   2      722.68      960.32    328.13 o
   4  35   2     1312.33     2022.83    396.81 o
   5  35   2      767.45      130.78    351.16 o
   0  36   2     4156.19     5128.27    581.83 o
   1  36   2     1013.45      716.88    271.62 o
   2  36   2       91.65      821.11    360.51 o
   3  36   2      697.80      301.05    532.91 o
   4  36   2     4260.75     4469.18    437.80 o
   5  36   2      163.32      -73.45    373.94 o
   6  36   2     1407.28     -461.72    593.76 o
   1  37   2       37.98      113.81    283.41 o
   2  37   2    11553.26    10970.59    912.31 o
   3  37   2       11.40      509.05    562.34 o
   4  37   2      238.79      397.54    375.05 o
   5  37   2      978.65      154.70    634.32 o
   6  37   2     1343.13     1846.89    654.21 o
   0  38   2     9105.72     9535.13    748.06 o
   1  38   2      438.95      146.03    284.52 o
   2  38   2      118.81      543.78    371.87 o
   3  38   2     1804.81     2622.00    664.95 o
   4  38   2     4026.34     4501.11    701.53 o
   5  38   2      449.79      774.31    657.39 o
   6  38   2      285.58     -581.43    702.33 o
   1  39   2      187.69       94.29    380.86 o
   2  39   2     7729.46     8398.73    522.78 o
   3  39   2       16.40     -253.73    588.19 o
   4  39   2      279.00      338.04    612.05 o
   5  39   2     1120.03     1804.34    669.72 o
   0  40   2     4085.34     4088.70    645.46 o
   1  40   2      717.71      484.66    390.49 o
   2  40   2       65.95      496.49    386.43 o
   3  40   2      999.42     1072.58    615.63 o
   4  40   2     2235.48     2302.25    724.20 o
   5  40   2       51.22      252.54    670.12 o
   1  41   2      120.56      484.61    501.49 o
   2  41   2     5559.63     5744.18    503.07 o
   3  41   2        8.88     -603.70    603.70 o
   4  41   2      198.45      458.14    719.83 o
   0  42   2     2911.81     4066.83    707.90 o
   1  42   2      691.29      925.44    574.67 o
   2  42   2      175.31      134.82    635.91 o
   3  42   2      883.10      854.65    656.59 o
   4  42   2     1860.79     2410.03    750.45 o
   1  43   2      219.48     -437.07    624.78 o
   2  43   2     2666.34     1788.43    696.76 o
   3  43   2       76.59      202.43    684.83 o
   0  44   2      626.83      798.97    631.14 o
   1  44   2      783.65     1017.30    676.88 o
   1   0   3    30583.34    28685.07    908.56 o
   2   0   3      365.36      815.43    128.34 o
   3   0   3      227.77      639.91     81.00 o
   4   0   3    10974.57    11719.09    561.62 o
   5   0   3    10229.64    10335.76   1041.56 o
   6   0   3     3969.65     3808.71    373.24 o
   7   0   3     2778.94     3227.18    268.45 o
   8   0   3     2726.04     2818.32    252.49 o
   9   0   3     1068.90      877.16    229.13 o
  10   0   3      793.50      508.25    419.97 o
  11   0   3     1226.04      468.09    500.70 o
  12   0   3     1486.09     1450.79    650.63 o
   0   1   3     6876.65     5947.69    143.62 o
   1   1   3    45639.61    43747.03   2415.43 o
   2   1   3      727.65     1096.50     46.57 o
   3   1   3    14918.45    13350.21    416.55 o
   4   1   3     4747.44     4479.55    162.60 o
   5   1   3    10784.11    12176.39    231.84 o
   6   1   3     5328.62     5737.02    379.83 o
   7   1   3     3040.09     3378.00    193.32 o
   8   1   3     2637.08     2430.08    221.73 o
   9   1   3     1125.10     1274.24    184.22 o
  10   1   3     1852.55     2098.85    317.61 o
  11   1   3       94.35     -352.76    352.76 o
  12   1   3        0.79     -622.99    622.99 o
   1   2   3    47710.63    46748.66   1183.02 o
   2   2   3    29105.65    27734.35    758.44 o
   3   2   3     5628.33     5583.57    152.15 o
   4   2   3      641.85      624.55     62.15 o
   5   2   3     9053.91     9008.96    188.72 o
   6   2   3     3377.79     3415.03    200.05 o
   7   2   3       18.97      155.33    143.22 o
   8   2   3     2926.89     3033.93    231.93 o
   9   2   3     1782.81     2316.29    216.59 o
  10   2   3      196.15       99.52    284.67 o
  11   2   3      609.85      286.41    415.99 o
  12   2   3      337.89     -320.10    435.87 o
   0   3   3    15023.58    13405.07    339.47 o
   1   3   3    24595.61    24175.45    556.91 o
   2   3   3     3360.85     3962.61     96.40 o
   3   3   3    25814.88    25384.66    760.72 o
   4   3   3    17961.26    18468.98    521.12 o
   5   3   3     4282.97     5649.76    361.96 o
   6   3   3     3145.93     3085.31    140.45 o
   7   3   3     8282.67     8186.40    319.01 o
   8   3   3      820.36      723.23    154.45 o
   9   3   3      378.27      726.16    193.67 o
  10   3   3     1981.11     2063.63    392.28 o
  11   3   3       54.94      -73.80    354.21 o
   1   4   3    22083.86    20684.25    472.54 o
   2   4   3    26542.88    26828.90    828.89 o
   3   4   3      235.55      593.87     55.96 o
   4   4   3    12765.12    13677.05    382.61 o
   5   4   3    16449.89    17377.32    581.26 o
   6   4   3     1062.33     1087.21    112.07 o
   7   4   3     1286.97     1647.56    146.20 o
   8   4   3     1665.61     1739.04    165.14 o
   9   4   3     5724.99     4997.83    341.49 o
  10   4   3       38.84      -20.16    229.23 o
  11   4   3      379.09      334.51    354.53 o
   0   5   3    18619.04    15398.22    754.77 o
   1   5   3     7669.88     6752.27    151.36 o
   2   5   3      460.48      575.85     62.88 o
   3   5   3    21200.21    21147.90    554.16 o
   4   5   3    15821.15    16895.98    591.57 o
   5   5   3     2270.72     2822.08    194.95 o
   6   5   3     2805.05     2982.17    159.62 o
   7   5   3    18333.11    18151.08    967.02 o
   8   5   3      384.35      347.60    189.86 o
   9   5   3      160.83      -41.31    221.98 o
  10   5   3     1526.49     1170.53    232.93 o
  11   5   3      973.43     1445.99    380.95 o
   1   6   3    19492.41    17755.50    382.41 o
   2   6   3    26268.77    26994.52    918.91 o
   3   6   3     5327.25     7096.15    196.60 o
   4   6   3      732.30      782.95     85.77 o
   5   6   3    24757.02    26219.28    737.38 o
   6   6   3     3444.91     3477.71    143.36 o
   7   6   3     2357.23     2557.91    181.20 o
   8   6   3      453.10      495.71    197.63 o
   9   6   3     9580.95     8533.63    839.91 o
  10   6   3       17.04      107.79    230.61 o
  11   6   3       32.09      114.14    499.90 o
   0   7   3    47893.90    46220.04   2505.44 o
   1   7   3     5046.15     4827.28    241.62 o
   2   7   3     2532.04     2623.98    137.04 o
   3   7   3    14839.88    13971.05    414.82 o
   4   7   3     7974.30     7898.73    286.43 o
   5   7   3      784.80     1364.51    105.67 o
   6   7   3      754.33      719.52    114.07 o
   7   7   3    14128.54    14317.13    514.51 o
   8   7   3       54.13      -57.87    195.87 o
   9   7   3      895.90     1265.49    239.19 o
  10   7   3      335.28      646.08    235.88 o
  11   7   3      549.30      526.45    402.27 o
   1   8   3    12170.66    11356.64    341.48 o
   2   8   3    20615.84    20586.04    795.22 o
   3   8   3     2761.58     3748.03    128.70 o
   4   8   3     5228.95     5213.59    164.87 o
   5   8   3    17931.65    17194.45    536.58 o
   6   8   3      614.74      679.28    107.71 o
   7   8   3     1820.64     1884.98    193.68 o
   8   8   3     1417.12     1234.09    214.04 o
   9   8   3     6603.61     5646.67    833.75 o
  10   8   3      110.14      205.09    237.82 o
  11   8   3      101.24      511.04    495.93 o
   0   9   3    11526.39    10142.46    375.62 o
   1   9   3    13417.80    13002.92    585.36 o
   2   9   3       32.72      133.84     63.01 o
   3   9   3    18305.36    17991.30    475.37 o
   4   9   3    10633.35    10788.42    358.66 o
   5   9   3     2692.40     3140.28    214.76 o
   6   9   3     5208.55     5441.23    228.00 o
   7   9   3     9370.36     8951.54    337.93 o
   8   9   3      858.43      873.59    186.13 o
   9   9   3      284.15      338.17    307.05 o
  10   9   3      784.15     1152.19    288.34 o
  11   9   3      110.00      196.46    457.35 o
   1  10   3    18153.42    16967.62    804.00 o
   2  10   3    25315.08    27238.74   1191.98 o
   3  10   3       97.76      378.19     75.85 o
   4  10   3     7262.59     7126.82    237.90 o
   5  10   3     8925.96     8313.87    245.38 o
   6  10   3      648.68      838.69    127.12 o
   7  10   3     1198.49     1335.58    192.91 o
   8  10   3     1396.98     1319.54    193.18 o
   9  10   3     3207.41     3227.35    283.53 o
  10  10   3       39.83       73.96    277.45 o
  11  10   3      972.16     1027.25    472.06 o
   0  11   3    27068.79    25359.44    548.02 o
   1  11   3    14821.61    13683.41    723.68 o
   2  11   3      312.26      380.36     71.12 o
   3  11   3    12911.04    12288.50    538.75 o
   4  11   3     3295.56     2870.04    129.75 o
   5  11   3     2516.02     2884.94    132.17 o
   6  11   3     6445.78     6194.66    530.12 o
   7  11   3     5869.67     5733.23    297.78 o
   8  11   3      815.17     1003.62    188.97 o
   9  11   3     1124.12     1209.14    252.92 o
  10  11   3     1787.61     1318.53    295.53 o
  11  11   3       71.15     -127.26    465.30 o
   1  12   3    39486.97    40365.09   2126.50 o
   2  12   3     5385.00     5147.90    206.65 o
   3  12   3     3903.47     3861.74    140.20 o
   4  12   3     3181.60     3429.73    150.95 o
   5  12   3     7672.82     6826.06    193.23 o
   6  12   3     4947.12     5034.98    223.74 o
   7  12   3      103.27      429.96    161.41 o
   8  12   3     2540.69     2432.37    335.13 o
   9  12   3      798.50      577.02    247.98 o
  10  12   3      572.06      868.11    284.72 o
  11  12   3      625.23      756.02    487.18 o
   0  13   3      877.38      576.40     86.39 o
   1  13   3    47997.37    49805.88   2351.91 o
   2  13   3      754.84     1039.79     91.35 o
   3  13   3    16917.73    15926.20    553.16 o
   4  13   3    12542.28    12658.41    316.75 o
   5  13   3    18302.46    17932.77    636.59 o
   6  13   3     1696.27     2217.39    193.25 o
   7  13   3     2127.16     2375.14    200.55 o
   8  13   3     2337.52     2261.13    265.67 o
   9  13   3      147.92       55.57    331.56 o
  10  13   3     1348.96     1116.23    291.55 o
  11  13   3      180.03       -8.35    509.05 o
   1  14   3    29437.26    29767.79   1196.00 o
   2  14   3    11670.53    10532.05    494.18 o
   3  14   3     2222.51     2495.72    122.16 o
   4  14   3     1782.47     1801.15    115.05 o
   5  14   3     8433.02     8088.85    269.32 o
   6  14   3     1922.99     1897.08    195.20 o
   7  14   3      331.33      496.46    176.94 o
   8  14   3     2159.11     1964.89    214.70 o
   9  14   3     1161.24     1233.75    222.64 o
  10  14   3     1043.30     1478.00    434.89 o
  11  14   3      406.50      809.31    542.06 o
   0  15   3     6730.56     5779.29    243.94 o
   1  15   3    21287.95    21648.97    886.28 o
   2  15   3      204.64      237.57    104.17 o
   3  15   3    14343.80    13377.11    527.40 o
   4  15   3     8752.21     8782.73    214.35 o
   5  15   3     4231.31     5118.25    310.16 o
   6  15   3     1471.78     1562.24    199.47 o
   7  15   3     3284.99     3126.18    300.44 o
   8  15   3      807.10      963.68    201.11 o
   9  15   3      797.58      934.64    218.83 o
  10  15   3     2650.22     1648.86    518.00 o
  11  15   3       34.54      -15.91    546.83 o
   1  16   3    15107.70    14365.11    298.97 o
   2  16   3     8609.70     7512.24    385.11 o
   3  16   3      139.52      327.13    106.37 o
   4  16   3     4970.13     5294.64    175.90 o
   5  16   3     9066.79     8768.20    289.40 o
   6  16   3     3268.02     3291.17    299.17 o
   7  16   3      290.92      467.45    204.13 o
   8  16   3     1839.94     1892.78    219.25 o
   9  16   3     3429.64     3305.12    257.83 o
  10  16   3        3.52     -456.16    456.16 o
  11  16   3      348.95      282.76    550.81 o
   0  17   3     9614.64     7889.96    352.95 o
   1  17   3     5518.85     5119.85    194.48 o
   2  17   3      198.18      171.53    111.36 o
   3  17   3    12144.97    11276.68    560.48 o
   4  17   3     5316.86     5256.98    183.19 o
   5  17   3      663.21      854.39    168.52 o
   6  17   3     4330.63     4343.45    264.11 o
   7  17   3     8278.38     7354.92    533.56 o
   8  17   3      746.32      917.84    210.38 o
   9  17   3      312.45      530.80    237.69 o
  10  17   3     1229.08      517.00    506.66 o
  11  17   3      215.52      588.59    536.89 o
   1  18   3     9312.44     8193.07    317.30 o
   2  18   3    15284.17    14342.68    573.79 o
   3  18   3     1475.71     1619.91    128.95 o
   4  18   3     1264.67     1189.55    184.95 o
   5  18   3     9260.24     8469.87    436.31 o
   6  18   3      451.01      375.77    177.40 o
   7  18   3     2407.63     2125.00    241.83 o
   8  18   3      566.97      669.01    217.83 o
   9  18   3     3179.63     2802.53    275.47 o
  10  18   3       10.26     -254.52    502.69 o
   0  19   3    15690.16    14164.64    447.61 o
   1  19   3     2175.51     2139.74    191.72 o
   2  19   3       19.32      194.12    114.74 o
   3  19   3     7943.24     8102.77    432.53 o
   4  19   3     5856.25     5078.47    431.40 o
   5  19   3      602.38      896.28    177.25 o
   6  19   3      679.31      881.50    193.40 o
   7  19   3    10066.66     9089.65    757.98 o
   8  19   3      200.63      281.83    219.12 o
   9  19   3      232.51      468.40    376.44 o
  10  19   3      174.81     -265.66    490.36 o
   1  20   3     8164.85     7999.94    291.32 o
   2  20   3     9407.23     8508.52    383.91 o
   3  20   3     2216.64     2661.36    163.41 o
   4  20   3      621.81      617.74    163.89 o
   5  20   3    12853.37    13008.60    574.89 o
   6  20   3     1287.58     1465.70    213.03 o
   7  20   3     1181.93     1216.48    245.27 o
   8  20   3      742.25      648.16    258.78 o
   9  20   3     5797.60     5693.71    341.68 o
  10  20   3      148.49     1084.51    505.87 o
   0  21   3    12372.30    11731.72    387.66 o
   1  21   3     3708.14     3486.49    187.45 o
   2  21   3      642.60      782.28    132.35 o
   3  21   3     9610.33     9183.71    542.65 o
   4  21   3     3517.87     3249.14    362.11 o
   5  21   3      352.73      909.45    260.42 o
   6  21   3     1955.56     1998.91    224.31 o
   7  21   3     7759.09     7334.92    353.23 o
   8  21   3      301.09      441.41    256.21 o
   9  21   3      406.44      670.56    267.51 o
  10  21   3      449.27     -507.06    509.45 o
   1  22   3     5762.23     5517.00    233.40 o
   2  22   3    11870.47    10726.36    504.68 o
   3  22   3      386.55      534.31    207.18 o
   4  22   3     5093.70     4540.79    419.17 o
   5  22   3     8871.78     8498.24    809.07 o
   6  22   3      539.88      654.75    208.51 o
   7  22   3      738.15      949.95    239.77 o
   8  22   3      471.91      622.90    265.10 o
   9  22   3     4331.60     4143.98    555.58 o
  10  22   3        3.16     -536.09    536.09 o
   0  23   3     9484.47     8746.09    517.20 o
   1  23   3    11387.98    11382.73    263.97 o
   2  23   3      154.78      207.61    200.69 o
   3  23   3     9198.07     9074.17    420.56 o
   4  23   3     7963.94     7647.79    361.24 o
   5  23   3     3713.87     3584.72    250.93 o
   6  23   3     1313.78     1576.08    225.65 o
   7  23   3     3686.72     3470.48    390.56 o
   8  23   3      125.40       85.94    268.15 o
   9  23   3       80.59      -47.33    499.50 o
   1  24   3    15810.25    15776.63    273.45 o
   2  24   3     9229.79     8728.06    361.29 o
   3  24   3     2532.51     3083.40    283.95 o
   4  24   3     1952.76     1898.54    260.97 o
   5  24   3     3959.39     4029.61    303.11 o
   6  24   3      884.45      956.08    229.34 o
   7  24   3        4.15      283.89    247.39 o
   8  24   3     1222.02     1187.35    313.31 o
   0  25   3     1784.14     1784.73    320.34 o
   1  25   3     9363.39     9678.24    323.30 o
   2  25   3     2833.45     3087.79    277.48 o
   3  25   3     5860.03     5863.22    349.49 o
   4  25   3     2967.65     2883.84    451.18 o
   5  25   3     3883.61     4297.90    334.66 o
   6  25   3     2200.53     2273.12    319.59 o
   7  25   3     1900.43     1911.01    350.16 o
   8  25   3      463.53      826.19    388.47 o
   1  26   3    10610.22     9936.14    427.25 o
   2  26   3     1500.98     1702.99    266.69 o
   3  26   3      716.08      927.82    301.45 o
   4  26   3     1343.06     1599.29    278.30 o
   5  26   3     2461.23     2744.76    307.17 o
   6  26   3     1375.06     1743.27    348.58 o
   7  26   3      531.09      883.92    328.71 o
   8  26   3     1146.61     1154.51    595.35 o
   0  27   3     2907.65     2827.50    303.96 o
   1  27   3    11217.74    10640.19    325.41 o
   2  27   3      402.38      439.33    207.45 o
   3  27   3     4965.29     5161.68    451.38 o
   4  27   3     1840.05     2290.23    495.73 o
   5  27   3     3321.57     3046.82    513.42 o
   6  27   3     1294.69     1517.56    344.80 o
   7  27   3      856.79     1059.32    339.79 o
   1  28   3     6537.37     7037.78    270.07 o
   2  28   3     3437.34     3335.98    267.92 o
   3  28   3      183.37      934.98    320.94 o
   4  28   3     1803.41     1656.40    419.17 o
   5  28   3     3285.42     3220.17    358.52 o
   6  28   3      863.50      861.82    316.62 o
   7  28   3      225.54       -6.45    347.10 o
   0  29   3     2843.11     3274.62    487.97 o
   1  29   3     5646.24     5402.44    258.49 o
   2  29   3       92.43      272.78    221.60 o
   3  29   3     5165.61     4700.35    476.44 o
   4  29   3     2255.25     2558.37    450.19 o
   5  29   3     1042.90     1634.88    487.97 o
   6  29   3     1566.47     1635.54    346.41 o
   7  29   3     1599.75     1473.52    360.29 o
   1  30   3     5177.33     5099.91    363.82 o
   2  30   3     5440.39     4893.29    317.43 o
   3  30   3       36.58      175.78    338.84 o
   4  30   3      512.43      660.57    380.99 o
   5  30   3     4465.48     4656.56    418.18 o
   6  30   3      829.90     1349.74    354.89 o
   7  30   3      211.93      541.66    536.09 o
   0  31   3     5561.49     5082.14    569.90 o
   1  31   3     1443.31     1724.53    252.22 o
   2  31   3       37.49       64.59    229.57 o
   3  31   3     4868.68     3810.76   1768.35 o
   4  31   3     3954.50     3590.39    475.64 o
   5  31   3      349.85      728.58    417.58 o
   6  31   3      453.17      520.59    342.49 o
   1  32   3     3311.75     3697.15    381.41 o
   2  32   3     4465.64     4256.29    311.66 o
   3  32   3     1002.70      810.31    315.84 o
   4  32   3      284.28      753.23    402.86 o
   5  32   3     5415.04     5417.80    606.48 o
   6  32   3      699.34      878.35    363.92 o
   0  33   3     2965.71     3539.48    564.33 o
   1  33   3      679.91      926.99    330.56 o
   2  33   3      122.06      324.24    271.30 o
   3  33   3     3629.56     3235.00    389.15 o
   4  33   3     1971.04     1605.27    569.30 o
   5  33   3       65.23     -208.39    443.83 o
   1  34   3     2511.69     2649.08    373.79 o
   2  34   3     3675.84     3343.11    304.85 o
   3  34   3      190.99      174.27    326.28 o
   4  34   3      623.22      248.38    325.25 o
   5  34   3     3940.38     3691.80    596.94 o
   0  35   3     3749.30     3149.74    579.84 o
   1  35   3     2802.02     2353.08    377.09 o
   2  35   3      165.23      276.39    349.19 o
   3  35   3     3243.11     3348.20    410.82 o
   4  35   3     2530.05     2679.72    401.67 o
   5  35   3      590.68      270.53    375.75 o
   1  36   3     1894.46     2161.47    397.21 o
   2  36   3     3186.50     3331.69    432.51 o
   3  36   3       63.80      375.79    433.88 o
   4  36   3     1451.17     1541.23    396.72 o
   5  36   3     1925.86      143.17    622.39 o
   0  37   3     1636.78     2642.68    549.22 o
   1  37   3     2341.01     2631.99    788.63 o
   2  37   3      228.37      696.76    601.71 o
   3  37   3     1672.23     2221.92    652.62 o
   4  37   3      526.54      728.93    398.87 o
   5  37   3      787.38     1073.78    665.34 o
   6  37   3     1806.17     -126.47    651.03 o
   1  38   3     4501.11     5711.75    501.25 o
   2  38   3     1015.87     1820.65    606.88 o
   3  38   3      714.27     1046.33    635.12 o
   4  38   3      941.14     1305.63    666.14 o
   5  38   3      937.50      652.22    739.71 o
   0  39   3     2023.64     2873.34    587.00 o
   1  39   3     4393.59     4702.58    495.57 o
   2  39   3       32.42     -412.01    567.11 o
   3  39   3     1935.29     2514.62    727.78 o
   4  39   3      641.87     2323.73    698.75 o
   5  39   3     1700.83     1013.72    723.41 o
   1  40   3     3191.79     3045.54    472.88 o
   2  40   3     1415.85     1107.18    641.48 o
   3  40   3      687.88      853.06    718.63 o
   4  40   3      190.06      384.57    686.82 o
   0  41   3      241.44     -103.40    600.12 o
   1  41   3     3142.04     3291.59    503.08 o
   2  41   3       58.14       74.37    665.74 o
   3  41   3     2264.80     2893.23    740.51 o
   4  41   3     1373.11     1218.93    765.96 o
   1  42   3     1603.74     3037.85    470.74 o
   2  42   3     1069.95      915.10    711.48 o
   3  42   3       15.32     -548.02    700.74 o
   0  43   3     1354.95     1402.67    704.32 o
   1  43   3      660.09     1572.18    605.29 o
   2  43   3       30.98     -517.00    720.23 o
   0   0   4    23928.95    22221.38    911.18 o
   1   0   4     1993.73     1840.76    116.90 o
   2   0   4     4190.02     4641.74    286.84 o
   3   0   4    33974.63    34063.35   1052.22 o
   4   0   4    12254.76    12801.02    406.64 o
   5   0   4       59.50      241.68    134.92 o
   6   0   4      415.17      606.73    156.33 o
   7   0   4    11837.01    11776.69    757.34 o
   8   0   4      232.36      170.63    207.21 o
   9   0   4     1720.73     1463.80    260.52 o
  10   0   4      998.28      847.09    418.37 o
  11   0   4      777.94      680.06    518.20 o
   1   1   4    39719.73    38276.67   1014.72 o
   2   1   4    41136.94    38037.54    999.66 o
   3   1   4      933.61     1080.75     65.32 o
   4   1   4     1551.96     2399.25     99.49 o
   5   1   4    13717.60    13833.25    462.94 o
   6   1   4     5943.82     5712.02    251.49 o
   7   1   4       80.01      333.75    137.21 o
   8   1   4      228.10      401.08    160.73 o
   9   1   4     1858.46     2045.86    221.22 o
  10   1   4       75.63      513.58    231.43 o
  11   1   4       22.44      209.87    349.16 o
   0   2   4    26166.54    24165.45    603.23 o
   1   2   4     3227.02     2711.44    150.60 o
   2   2   4      679.24      914.06     52.50 o
   3   2   4     9225.03     8572.48    269.10 o
   4   2   4    14710.05    14580.37    346.46 o
   5   2   4       54.09      215.23     95.21 o
   6   2   4     1589.84     1880.98    138.39 o
   7   2   4    12351.69    12294.32    474.01 o
   8   2   4      439.78      554.93    188.97 o
   9   2   4     2179.76     1996.93    205.59 o
  10   2   4     1812.76     1683.01    281.85 o
  11   2   4     1615.26     1099.17    365.29 o
   1   3   4    34230.79    32375.69    920.94 o
   2   3   4    15893.28    14021.78    442.05 o
   3   3   4     1773.05     1748.26     85.20 o
   4   3   4     7210.88     7605.83    357.52 o
   5   3   4     8046.07     7701.67    268.90 o
   6   3   4     2072.89     2130.26    169.44 o
   7   3   4       87.88      340.48    136.18 o
   8   3   4     1914.02     1886.15    183.05 o
   9   3   4      420.32      499.41    212.02 o
  10   3   4        3.64      220.82    233.90 o
  11   3   4      120.52     -131.06    348.98 o
   0   4   4    10906.89    10705.69    411.29 o
   1   4   4     2193.95     1899.27     65.84 o
   2   4   4     4138.59     4013.31    160.25 o
   3   4   4     4647.12     3867.58    125.43 o
   4   4   4     1907.21     1690.56    126.31 o
   5   4   4      194.74      297.29    110.55 o
   6   4   4     9165.78     8764.71    348.13 o
   7   4   4    13456.35    12228.77    457.62 o
   8   4   4      406.77      745.90    170.10 o
   9   4   4      717.77      854.33    242.76 o
  10   4   4     1782.30     2002.26    265.08 o
  11   4   4      945.39       63.54    355.82 o
   1   5   4    30771.50    29885.29    704.75 o
   2   5   4    10481.83    10135.36    303.22 o
   3   5   4     6949.31     6723.97    322.09 o
   4   5   4     3586.32     3809.58    172.68 o
   5   5   4     5739.61     5877.91    241.48 o
   6   5   4     4537.90     4908.11    277.13 o
   7   5   4        5.83      245.06    143.93 o
   8   5   4     3161.79     3350.22    203.97 o
   9   5   4      599.20      479.87    241.89 o
  10   5   4      458.12      809.32    245.60 o
  11   5   4      309.45      150.06    456.55 o
   0   6   4     6562.47     5581.24    256.51 o
   1   6   4    13842.44    14089.20    272.77 o
   2   6   4     4564.85     4952.23    128.13 o
   3   6   4    12235.68    11737.92    476.09 o
   4   6   4     3630.18     3793.14    257.47 o
   5   6   4      986.90     1138.53    119.30 o
   6   6   4    10565.83    10887.10    427.74 o
   7   6   4     6845.76     6178.39    360.21 o
   8   6   4     1691.68     1958.65    202.45 o
   9   6   4     2384.53     2060.72    271.88 o
  10   6   4     1106.97     1248.47    259.63 o
  11   6   4      133.95     -189.54    832.97 o
   1   7   4    31065.71    31585.68    744.75 o
   2   7   4     7228.33     6698.70    244.66 o
   3   7   4     7628.29     7621.00    306.59 o
   4   7   4     8005.07     8193.66    270.36 o
   5   7   4     7301.16     6904.80    232.96 o
   6   7   4     1777.03     2174.57    146.84 o
   7   7   4      553.06      534.96    164.31 o
   8   7   4     2826.09     2814.30    450.55 o
   9   7   4      982.67      532.50    248.55 o
  10   7   4      620.07      814.36    284.73 o
  11   7   4      513.67      334.33    422.55 o
   0   8   4     2956.44     2524.88    359.17 o
   1   8   4     5314.47     5150.14    149.54 o
   2   8   4     7404.85     7780.32    322.22 o
   3   8   4     8615.06     8490.74    200.12 o
   4   8   4     2374.22     2846.96    136.02 o
   5   8   4      833.08      807.31    121.18 o
   6   8   4    13308.67    13212.31    478.73 o
   7   8   4    10445.10     9681.38    376.21 o
   8   8   4     1669.02     2111.84    234.19 o
   9   8   4     2065.96     1987.47    267.78 o
  10   8   4     2169.38     2136.26    312.92 o
  11   8   4     1279.24      748.51    385.00 o
   1   9   4    27444.39    25822.74    783.61 o
   2   9   4    17730.21    18439.71    798.69 o
   3   9   4     2717.61     2781.66    125.60 o
   4   9   4     4378.73     4908.28    180.93 o
   5   9   4     9303.30     9635.56    339.37 o
   6   9   4     6063.08     6272.43    270.25 o
   7   9   4      108.17      383.05    145.96 o
   8   9   4     1788.92     2011.92    237.18 o
   9   9   4      652.41      490.44    242.56 o
  10   9   4      258.23       71.84    287.28 o
  11   9   4      120.71      -88.29    506.66 o
   0  10   4    27376.04    27266.68   1168.12 o
   1  10   4     1759.07     1546.88     77.92 o
   2  10   4     1281.01     1511.22    136.47 o
   3  10   4     8833.74     8312.35    273.29 o
   4  10   4    11659.84    12175.07    535.70 o
   5  10   4     2824.61     3330.04    166.38 o
   6  10   4     1533.57     1802.05    132.48 o
   7  10   4     9466.67     9098.26    312.56 o
   8  10   4      117.28      428.79    216.13 o
   9  10   4      813.29      566.79    250.78 o
  10  10   4     1161.62     1349.29    298.17 o
  11  10   4     1539.20     1210.19    530.92 o
   1  11   4    30302.30    30548.13    680.70 o
   2  11   4    25340.87    25987.98    840.93 o
   3  11   4     5318.93     5103.47    157.66 o
   4  11   4      534.69      643.02     98.47 o
   5  11   4     5212.29     4698.00    180.68 o
   6  11   4     1457.69     1536.82    145.45 o
   7  11   4      107.52      188.67    169.32 o
   8  11   4      663.22      625.52    196.40 o
   9  11   4     1084.42      651.15    257.50 o
  10  11   4       13.31     -282.51    282.51 o
  11  11   4       19.79      286.34    484.79 o
   0  12   4    15135.50    15035.03    586.19 o
   1  12   4      556.92      418.17     81.48 o
   2  12   4       26.52      245.44     94.69 o
   3  12   4    12412.21    12252.67    405.30 o
   4  12   4     8994.67     9366.20    292.85 o
   5  12   4     1045.64     1200.73    114.59 o
   6  12   4      707.34      775.29    138.95 o
   7  12   4    11447.49    11056.89    619.21 o
   8  12   4      141.75      333.89    195.96 o
   9  12   4     1746.25     1288.47    270.88 o
  10  12   4      893.60      650.61    471.67 o
  11  12   4      789.33      477.63    488.77 o
   1  13   4    15642.66    15182.40    558.41 o
   2  13   4    18057.12    17951.27    932.25 o
   3  13   4      316.03      497.21     91.30 o
   4  13   4      728.38      975.35     99.62 o
   5  13   4    12541.92    12342.37    556.54 o
   6  13   4     4811.73     4727.80    239.01 o
   7  13   4      409.81      540.67    177.16 o
   8  13   4      193.49      302.77    202.33 o
   9  13   4     1379.39      820.61    268.75 o
  10  13   4      220.40     -320.54    431.90 o
  11  13   4      160.42      175.78    470.47 o
   0  14   4    17719.19    14039.82    454.96 o
   1  14   4     5692.53     5916.44    438.19 o
   2  14   4       37.39      136.03     95.10 o
   3  14   4     6441.97     6321.45    271.26 o
   4  14   4     2451.45     2490.84    179.16 o
   5  14   4      565.58      689.89    111.72 o
   6  14   4     1583.80     1924.93    178.92 o
   7  14   4    10003.51     9604.42    611.05 o
   8  14   4      136.73      118.04    200.51 o
   9  14   4     1530.06     1361.25    276.87 o
  10  14   4     1268.98     1769.74    466.50 o
  11  14   4      538.40      -32.21    486.78 o
   1  15   4    26697.15    25864.60   1096.18 o
   2  15   4    18875.51    18350.73    912.70 o
   3  15   4     1160.24     1299.72    104.33 o
   4  15   4       60.52      197.46    100.45 o
   5  15   4     6222.27     5883.19    247.68 o
   6  15   4     1537.65     1746.14    181.56 o
   7  15   4       16.32       99.66    181.99 o
   8  15   4      372.90      687.51    217.01 o
   9  15   4      464.25      416.36    245.71 o
  10  15   4      192.85      331.68    434.68 o
   0  16   4     8846.61     7914.13    411.22 o
   1  16   4      968.43     1000.44    121.96 o
   2  16   4      116.20      256.45    105.02 o
   3  16   4     6301.47     6283.42    228.25 o
   4  16   4     9590.16     9728.12    308.46 o
   5  16   4      150.99      339.96    139.19 o
   6  16   4     2168.24     2581.81    193.23 o
   7  16   4     8215.56     8258.99    406.29 o
   8  16   4      852.61      709.78    224.04 o
   9  16   4      693.94      887.25    250.78 o
  10  16   4      933.78      427.52    433.88 o
   1  17   4    19863.68    18530.92    335.24 o
   2  17   4    10110.21     9940.95    570.86 o
   3  17   4     2916.80     2814.17    286.72 o
   4  17   4     3649.56     3404.78    152.23 o
   5  17   4     4564.37     4099.80    216.38 o
   6  17   4     3302.66     3767.69    227.42 o
   7  17   4       54.60      312.77    189.27 o
   8  17   4     2104.62     2201.25    245.32 o
   9  17   4      601.53      601.99    253.12 o
  10  17   4      440.55      200.84    456.16 o
   0  18   4     5472.40     4601.34    296.19 o
   1  18   4     4146.60     4119.94    424.40 o
   2  18   4     4003.73     4336.48    278.95 o
   3  18   4     8496.56     8594.63    627.06 o
   4  18   4     1979.85     1838.13    142.67 o
   5  18   4      837.83      998.10    161.51 o
   6  18   4     5940.72     5666.54    258.16 o
   7  18   4     5732.69     5256.00    332.95 o
   8  18   4      488.66      542.80    218.12 o
   9  18   4      898.49      896.11    261.88 o
  10  18   4     1788.47     1185.13    512.63 o
   1  19   4    19097.59    17467.65    374.32 o
   2  19   4     3493.61     3367.30    163.91 o
   3  19   4     5258.09     5375.54    381.04 o
   4  19   4     4011.38     4333.02    305.27 o
   5  19   4     4965.09     4471.73    230.09 o
   6  19   4     3549.62     3450.39    217.91 o
   7  19   4      298.22      380.78    190.56 o
   8  19   4     2546.03     2467.61    318.93 o
   9  19   4      300.19      365.42    304.94 o
  10  19   4      632.61     -124.48    522.17 o
   0  20   4     1765.95     1628.14    222.71 o
   1  20   4     4108.38     3888.77    245.08 o
   2  20   4     2644.38     2807.79    208.44 o
   3  20   4     7115.11     7081.24    455.09 o
   4  20   4     2698.58     2784.47    219.12 o
   5  20   4      422.13      576.52    161.10 o
   6  20   4     6599.61     6237.71    394.58 o
   7  20   4     4463.89     4242.31    248.67 o
   8  20   4     1453.22     1682.33    253.43 o
   9  20   4     1959.35     1702.48    402.64 o
  10  20   4      994.68      333.67    528.93 o
   1  21   4    14177.70    12954.53    321.89 o
   2  21   4     6360.52     5577.49    426.45 o
   3  21   4     2377.99     2272.42    244.30 o
   4  21   4     3274.27     3518.25    237.41 o
   5  21   4     4065.49     3809.97    224.48 o
   6  21   4     1182.49     1295.94    196.83 o
   7  21   4      104.59       79.39    204.36 o
   8  21   4      943.82     1179.86    244.90 o
   9  21   4      504.47      496.72    480.02 o
  10  21   4      174.06     -276.40    523.37 o
   0  22   4     3817.81     3732.82    315.42 o
   1  22   4     1903.17     1847.82    181.45 o
   2  22   4     2335.05     2322.88    204.54 o
   3  22   4     3016.51     3411.55    223.06 o
   4  22   4     1576.92     1833.92    217.44 o
   5  22   4     1205.06     1273.39    188.27 o
   6  22   4     4268.26     3852.31    239.56 o
   7  22   4     5127.50     4847.49    278.01 o
   8  22   4      198.35      313.51    242.18 o
   9  22   4      606.79      476.44    473.26 o
  10  22   4      815.59       27.84    526.15 o
   1  23   4    10347.13     9253.59    426.51 o
   2  23   4     9059.39     8127.63    611.44 o
   3  23   4     1256.11     1371.10    227.44 o
   4  23   4      825.18      976.39    205.90 o
   5  23   4     2855.85     3271.51    260.65 o
   6  23   4      991.47     1180.30    203.33 o
   7  23   4        2.24      142.33    222.03 o
   8  23   4      886.49      813.93    246.02 o
   9  23   4      457.55      206.80    466.89 o
   0  24   4    12281.95    11724.58    425.00 o
   1  24   4      760.48      834.40    161.08 o
   2  24   4       35.08      315.99    174.78 o
   3  24   4     1994.17     2204.82    345.99 o
   4  24   4     2847.65     3255.03    247.82 o
   5  24   4      330.91      343.38    222.12 o
   6  24   4     1320.79     1668.78    215.19 o
   7  24   4     7424.12     6965.62    323.91 o
   8  24   4       41.40       66.41    268.99 o
   9  24   4      671.69     -116.52    512.23 o
   1  25   4     8113.18     8234.35    287.64 o
   2  25   4     8667.71     8169.58    374.82 o
   3  25   4      387.43      656.99    324.92 o
   4  25   4      203.00      174.49    206.78 o
   5  25   4     4914.92     4816.82    324.20 o
   6  25   4     1397.77     1364.74    260.34 o
   7  25   4       52.11      -97.49    230.55 o
   8  25   4      154.62     -456.16    456.16 o
   9  25   4      886.46      283.56    554.39 o
   0  26   4    11566.64    10748.28    408.59 o
   1  26   4     1159.60     1304.33    194.83 o
   2  26   4       19.53      191.78    239.11 o
   3  26   4     6970.53     5364.50    514.22 o
   4  26   4     4437.71     3807.93    427.52 o
   5  26   4       92.30      -83.69    236.68 o
   6  26   4       72.28       45.64    252.65 o
   7  26   4     5586.40     5393.16    311.67 o
   8  26   4       49.98     -510.24    510.24 o
   1  27   4    11404.54    10110.71    404.92 o
   2  27   4    14498.80    12910.46    740.71 o
   3  27   4      782.12      878.51    380.99 o
   4  27   4     1133.64     1413.01    363.49 o
   5  27   4     4139.77     4127.82    347.52 o
   6  27   4     2326.83     2238.95    289.40 o
   7  27   4      139.16      152.19    302.79 o
   0  28   4     4462.87     4161.26    370.25 o
   1  28   4      562.97      863.11    236.93 o
   2  28   4      335.01      344.60    220.60 o
   3  28   4     4393.56     4344.02    482.80 o
   4  28   4     3830.24     3990.87    466.50 o
   5  28   4      155.23      246.50    256.11 o
   6  28   4      563.21      544.87    276.85 o
   7  28   4     3679.29     3242.69    489.96 o
   1  29   4     8013.08     7443.43    564.07 o
   2  29   4     4029.29     4057.56    361.03 o
   3  29   4      130.07      415.59    359.52 o
   4  29   4     1040.36     1427.33    386.56 o
   5  29   4     3381.61     2960.44    506.66 o
   6  29   4      847.80      779.78    287.34 o
   7  29   4        8.62     1152.52    552.00 o
   0  30   4     1447.86     1139.81    301.75 o
   1  30   4      874.05     1118.42    240.23 o
   2  30   4      356.90      414.50    249.88 o
   3  30   4     2185.52     2072.39    405.25 o
   4  30   4     1391.55     1664.75    441.04 o
   5  30   4        3.12      493.54    449.79 o
   6  30   4     2355.17     2413.93    324.44 o
   1  31   4     6598.64     6560.75    341.80 o
   2  31   4     1925.71     2337.11    293.65 o
   3  31   4     1994.08     1369.13    383.38 o
   4  31   4     1079.97      692.78    443.43 o
   5  31   4     1218.21     1337.85    466.89 o
   6  31   4     1486.64      848.28    488.37 o
   0  32   4     1127.80     1119.11    472.46 o
   1  32   4     1991.57     2220.18    269.28 o
   2  32   4     1109.24     1281.30    281.76 o
   3  32   4     2729.55     3048.46    842.32 o
   4  32   4      384.56     1004.58    472.06 o
   5  32   4       82.05      -39.77    451.78 o
   1  33   4     6288.06     6180.33    369.31 o
   2  33   4      606.15      505.47    271.41 o
   3  33   4     1342.67     1298.32    341.09 o
   4  33   4     1787.03     1774.12    499.90 o
   5  33   4     1459.47     1599.93    487.18 o
   0  34   4      455.49      240.61    505.07 o
   1  34   4      980.43      922.46    375.24 o
   2  34   4      634.14      951.49    314.07 o
   3  34   4     1312.57     1786.17    373.44 o
   4  34   4      619.47      213.70    358.66 o
   1  35   4     4372.01     4263.47    497.71 o
   2  35   4     3760.62     3724.75    327.67 o
   3  35   4      703.99      951.01    373.15 o
   4  35   4      754.81      521.35    449.40 o
   0  36   4     3734.78     4221.53    668.13 o
   1  36   4      965.65      957.77    389.50 o
   2  36   4      331.44      970.12    402.20 o
   3  36   4     1047.20      626.19    758.40 o
   4  36   4     1064.79     1076.83    410.26 o
   5  36   4      395.17     -155.50    633.53 o
   1  37   4     2858.28     3262.65    448.31 o
   2  37   4     4483.57     6005.81    884.08 o
   3  37   4      545.83     1027.31    410.70 o
   4  37   4       50.56     1776.10    732.95 o
   5  37   4     1418.47     1612.25    740.51 o
   0  38   4     4413.29     4655.02    651.42 o
   1  38   4       53.17     -246.70    406.67 o
   2  38   4       57.43       79.54    647.84 o
   3  38   4     2293.15     2288.63    451.30 o
   4  38   4     2401.05     3188.32    791.81 o
   5  38   4       17.74      289.52    773.12 o
   1  39   4     2497.04     2547.28    629.95 o
   2  39   4     3236.62     3193.89    738.12 o
   3  39   4      165.81      111.75    714.66 o
   4  39   4       32.76     -375.82    726.99 o
   0  40   4     1777.58     1886.27    636.71 o
   1  40   4      231.15      187.06    488.17 o
   2  40   4        5.52      537.29    682.44 o
   3  40   4     1145.50     2214.76    816.07 o
   4  40   4      522.27      651.82    763.18 o
   1  41   4     2294.02     2449.93    523.40 o
   2  41   4     1814.39     2050.12    725.79 o
   3  41   4       15.88     -163.05    775.11 o
   0  42   4     1013.25      774.71    713.07 o
   1  42   4      315.41     1537.38    492.13 o
   2  42   4       36.40      389.74    749.65 o
   1   0   5     4053.08     4084.68    219.22 o
   2   0   5     7152.90     6216.65    188.22 o
   3   0   5     3938.47     4097.26    281.35 o
   4   0   5     8550.25     9394.16    718.44 o
   5   0   5     3537.41     3594.00    220.17 o
   6   0   5     3641.51     3440.23    233.28 o
   7   0   5       50.44      144.11    183.04 o
   8   0   5     6084.90     5958.49    326.93 o
   9   0   5       34.64       15.50    341.89 o
  10   0   5      651.72      934.13    318.02 o
  11   0   5     1365.05      927.03    531.32 o
   0   1   5    14951.11    13875.96    515.01 o
   1   1   5    12223.49    12971.53    301.90 o
   2   1   5     1070.30     1257.47     82.35 o
   3   1   5     7608.79     7617.06    352.03 o
   4   1   5    10470.87    10432.59    272.91 o
   5   1   5     1208.82     1346.93    130.39 o
   6   1   5     7103.13     6683.49    236.63 o
   7   1   5       73.16      193.17    133.19 o
   8   1   5     2125.55     2039.45    173.36 o
   9   1   5      138.70      -46.59    237.27 o
  10   1   5     1627.67     1805.73    248.85 o
  11   1   5       12.42      278.61    364.20 o
   1   2   5     8067.78     7877.52    207.29 o
   2   2   5    13924.96    13357.47    361.10 o
   3   2   5    12578.20    13914.71    575.80 o
   4   2   5    10962.92    11899.76    360.41 o
   5   2   5     1726.14     2030.18    139.93 o
   6   2   5     1729.60     2170.20    162.66 o
   7   2   5        2.93      226.92    137.39 o
   8   2   5     5782.81     5097.90    221.45 o
   9   2   5       33.04      145.40    186.61 o
  10   2   5      554.72      943.83    251.23 o
  11   2   5      174.83      473.70    377.90 o
   0   3   5    43926.20    44770.07   1711.62 o
   1   3   5     1025.74     1130.49     71.49 o
   2   3   5      203.88      297.31     67.99 o
   3   3   5     6165.95     6168.38    159.75 o
   4   3   5    27056.07    27361.39    875.25 o
   5   3   5      212.90      233.68    112.60 o
   6   3   5     1686.37     2018.47    153.61 o
   7   3   5      429.10      431.57    153.19 o
   8   3   5      981.40     1119.87    187.06 o
   9   3   5       15.50       40.87    201.39 o
  10   3   5      736.56     1134.97    255.39 o
  11   3   5      764.00      941.72    384.36 o
   1   4   5      760.65      800.63     65.01 o
   2   4   5    20881.92    19820.30    624.07 o
   3   4   5     1277.19     1516.64     93.51 o
   4   4   5     6802.22     7357.10    244.13 o
   5   4   5     5412.75     5460.65    197.56 o
   6   4   5     5932.04     5915.14    305.61 o
   7   4   5      114.47      119.85    169.21 o
   8   4   5     5167.81     5912.83    359.22 o
   9   4   5     1599.24     1490.01    219.05 o
  10   4   5      520.23      211.14    294.48 o
  11   4   5       18.52      520.38    371.61 o
   0   5   5    42162.97    40525.25    812.60 o
   1   5   5       68.10      136.90     66.23 o
   2   5   5      759.98      830.29     89.18 o
   3   5   5     9155.39     9229.64    238.45 o
   4   5   5    16513.05    16136.11    427.68 o
   5   5   5     2147.42     2478.26    213.55 o
   6   5   5     2083.17     2349.48    176.13 o
   7   5   5     3397.53     3706.79    242.12 o
   8   5   5      441.12      615.24    199.71 o
   9   5   5       81.74      103.81    225.07 o
  10   5   5     1308.89     1585.31    370.44 o
  11   5   5     1997.46     1788.66    393.49 o
   1   6   5      184.36      168.39     67.09 o
   2   6   5    24372.27    23431.65    582.46 o
   3   6   5     1281.17     1307.41    103.69 o
   4   6   5     4556.23     4802.59    175.47 o
   5   6   5     9067.50     9435.74    332.24 o
   6   6   5     1867.66     1865.91    173.50 o
   7   6   5        1.72       71.68    170.31 o
   8   6   5     2123.09     2453.12    226.51 o
   9   6   5     2996.51     2477.65    291.83 o
  10   6   5       29.03      260.58    350.29 o
  11   6   5      379.80     -194.18    769.54 o
   0   7   5    38724.48    36057.60    790.14 o
   1   7   5       94.36      219.10     67.60 o
   2   7   5      127.14      324.03     81.31 o
   3   7   5     7802.80     7553.40    276.53 o
   4   7   5    25811.86    24955.98    762.36 o
   5   7   5     2297.06     2634.82    156.97 o
   6   7   5     1077.72     1080.44    151.57 o
   7   7   5     3186.79     2883.61    238.16 o
   8   7   5     1152.45     1248.70    214.30 o
   9   7   5       91.97      551.58    261.35 o
  10   7   5      489.93      632.49    473.65 o
  11   7   5      890.17      618.17    677.27 o
   1   8   5      276.90      293.41     73.29 o
   2   8   5    22926.30    21969.92    611.80 o
   3   8   5      799.81     1001.85    104.51 o
   4   8   5     2827.41     2693.14    147.02 o
   5   8   5     5332.71     5356.03    197.95 o
   6   8   5     2001.66     2128.19    161.74 o
   7   8   5       84.82      145.79    154.27 o
   8   8   5     2536.62     2860.36    286.36 o
   9   8   5     2630.86     2539.06    431.14 o
  10   8   5       18.01       83.91    427.52 o
  11   8   5       97.38       61.74    740.51 o
   0   9   5    33724.13    31501.62   1500.04 o
   1   9   5      204.80      268.11     76.74 o
   2   9   5     1338.81     1496.52    103.02 o
   3   9   5     2938.20     2750.25    143.51 o
   4   9   5     9995.13     9503.15    263.64 o
   5   9   5      726.34      796.43    133.66 o
   6   9   5     3046.90     3006.44    173.79 o
   7   9   5     2701.13     2591.18    210.20 o
   8   9   5      209.80      549.98    227.25 o
   9   9   5       14.20       -5.23    266.46 o
  10   9   5      770.30      210.38    441.84 o
  11   9   5      737.56      678.46    399.68 o
   1  10   5     1287.22     1209.38    108.41 o
   2  10   5    10042.04    10141.52    554.89 o
   3  10   5     3794.17     3775.39    166.29 o
   4  10   5     9523.70     9785.13    228.94 o
   5  10   5     2258.07     2239.24    155.24 o
   6  10   5     2628.57     2659.23    156.42 o
   7  10   5       96.68        4.96    156.24 o
   8  10   5     6107.37     5819.63    373.77 o
   9  10   5      322.47      275.39    262.77 o
  10  10   5      229.92     -441.84    441.84 o
  11  10   5      276.23      118.91    541.26 o
   0  11   5    26515.10    26859.90   2691.20 o
   1  11   5     6556.96     6464.85    323.69 o
   2  11   5       37.55       84.80     96.32 o
   3  11   5     2130.95     2201.63    132.09 o
   4  11   5    15871.27    15715.62    592.14 o
   5  11   5      360.78      435.84    131.56 o
   6  11   5     3461.33     3534.58    171.18 o
   7  11   5      282.16      328.89    158.38 o
   8  11   5     1218.46     1427.74    253.23 o
   9  11   5       45.05     -131.58    261.52 o
  10  11   5     1146.20      325.71    468.09 o
   1  12   5     4252.18     4296.93    204.00 o
   2  12   5     8826.06     7774.61    364.38 o
   3  12   5     7375.38     8215.67    340.24 o
   4  12   5    11243.74    11731.56    372.08 o
   5  12   5     2885.38     2813.09    147.40 o
   6  12   5     2170.08     2371.82    152.07 o
   7  12   5      140.63       26.73    179.81 o
   8  12   5     5017.48     4858.51    424.51 o
   9  12   5       28.76      357.65    271.09 o
  10  12   5     1022.00      824.82    487.18 o
   0  13   5    12601.81    11292.54    471.67 o
   1  13   5     6828.36     7072.75    327.70 o
   2  13   5     2198.91     2492.04    133.43 o
   3  13   5    15398.70    15807.78    567.61 o
   4  13   5    11830.04    11347.96    256.72 o
   5  13   5       12.91      166.23    116.82 o
   6  13   5     4235.60     4121.57    200.38 o
   7  13   5      143.22      211.64    187.70 o
   8  13   5     2107.02     2338.63    280.69 o
   9  13   5      115.99      175.59    274.40 o
  10  13   5     1219.90      563.14    494.33 o
   1  14   5     8386.61     8105.00    370.30 o
   2  14   5    13270.27    13541.51    450.47 o
   3  14   5    10713.41    11059.89    593.88 o
   4  14   5     3686.99     3916.10    160.91 o
   5  14   5     1200.17     1108.95    127.90 o
   6  14   5     4009.26     4048.21    206.84 o
   7  14   5       37.12      173.03    189.17 o
   8  14   5     3884.42     3773.75    344.41 o
   9  14   5       25.83     -276.67    276.67 o
  10  14   5      795.55      546.83    499.11 o
   0  15   5    17404.88    16661.42    534.10 o
   1  15   5     3335.90     3060.34    260.63 o
   2  15   5      717.32      717.35    135.64 o
   3  15   5     5773.26     6005.33    189.20 o
   4  15   5    14211.03    13862.70    500.54 o
   5  15   5        6.44        5.32    118.69 o
   6  15   5     3217.89     3430.08    270.59 o
   7  15   5       55.94      154.52    310.09 o
   8  15   5     1682.17     1275.13    239.87 o
   9  15   5      114.81       62.90    283.37 o
  10  15   5     1034.65     1207.80    516.21 o
   1  16   5     1684.53     1464.79    192.21 o
   2  16   5     7198.03     6717.65    330.58 o
   3  16   5      811.26     1069.40    126.71 o
   4  16   5     9015.07     8786.88    358.59 o
   5  16   5     3877.11     4038.18    215.41 o
   6  16   5     1317.84     1602.67    187.66 o
   7  16   5        2.24      174.25    192.30 o
   8  16   5     4721.23     4431.77    339.36 o
   9  16   5      106.77       22.27    436.67 o
  10  16   5      186.83     -360.31    468.48 o
   0  17   5    22020.49    20645.13    612.45 o
   1  17   5      188.58      -12.33    161.98 o
   2  17   5       89.24      214.03    129.25 o
   3  17   5     2155.88     2293.42    211.53 o
   4  17   5     9737.34     9753.62    300.47 o
   5  17   5     1477.56     1630.35    145.77 o
   6  17   5     1746.06     1941.31    200.90 o
   7  17   5     1626.77     1552.81    221.86 o
   8  17   5      222.06      289.56    236.78 o
   9  17   5        8.32     -414.80    427.12 o
  10  17   5      838.50      467.69    469.68 o
   1  18   5      231.35      435.83    170.08 o
   2  18   5    12666.31    11515.16    361.90 o
   3  18   5      813.79      907.61    152.52 o
   4  18   5     2165.51     2313.02    156.30 o
   5  18   5     2535.38     2743.09    200.84 o
   6  18   5     2484.13     2417.32    278.10 o
   7  18   5        1.34       34.44    205.37 o
   8  18   5     2064.94     2026.29    258.68 o
   9  18   5     1268.43     1180.36    439.06 o
  10  18   5       68.18       42.55    466.10 o
   0  19   5    26637.26    23437.35    668.52 o
   1  19   5      237.54      401.99    231.06 o
   2  19   5       31.73      -48.07    196.06 o
   3  19   5     4942.87     4806.55    331.90 o
   4  19   5    11552.25    11292.78    415.88 o
   5  19   5     2648.68     2853.70    294.03 o
   6  19   5      365.21      247.99    189.52 o
   7  19   5     1837.03     2064.36    235.40 o
   8  19   5      247.55      382.02    242.78 o
   9  19   5       28.44     -415.19    415.19 o
  10  19   5      285.16      462.52    508.25 o
   1  20   5      112.44      111.58    174.75 o
   2  20   5    11056.88    10597.92    468.29 o
   3  20   5      231.45      430.97    147.05 o
   4  20   5     2474.44     2670.63    191.68 o
   5  20   5     4895.63     5130.06    382.12 o
   6  20   5      575.01      675.17    199.56 o
   7  20   5      190.31     -138.16    209.81 o
   8  20   5     1589.64     1667.46    306.26 o
   9  20   5     2332.64     2068.01    493.94 o
   0  21   5    15845.91    14705.27    444.93 o
   1  21   5       45.64      -58.09    200.60 o
   2  21   5       75.70        7.08    209.78 o
   3  21   5     2193.54     2363.34    251.82 o
   4  21   5     9540.68     9602.88    728.37 o
   5  21   5     1204.54     1253.97    231.51 o
   6  21   5     1794.04     1732.42    216.03 o
   7  21   5     3214.88     3355.44    255.23 o
   8  21   5      738.22      706.19    258.98 o
   9  21   5       10.99     -295.49    473.65 o
   1  22   5      583.70      517.62    195.70 o
   2  22   5    11641.74    10267.57    971.97 o
   3  22   5      843.15     1013.07    231.63 o
   4  22   5     2341.70     2482.89    239.78 o
   5  22   5     2768.80     3078.00    261.94 o
   6  22   5     2551.98     2839.80    297.91 o
   7  22   5      103.11        3.22    222.92 o
   8  22   5     2002.51     1745.03    315.80 o
   9  22   5      690.88       96.24    513.03 o
   0  23   5    18945.50    16725.54    829.99 o
   1  23   5     1319.27     1246.66    202.92 o
   2  23   5      673.92      615.63    209.95 o
   3  23   5     2100.62     2151.25    408.23 o
   4  23   5     9041.19     8844.57    671.78 o
   5  23   5      253.29      206.19    223.05 o
   6  23   5     1226.75     1088.80    276.70 o
   7  23   5      278.73      434.08    234.90 o
   8  23   5      352.78      540.86    480.81 o
   9  23   5        9.17     -228.28    497.12 o
   1  24   5     1357.72     1211.52    178.44 o
   2  24   5     5427.60     5383.94    343.91 o
   3  24   5     5556.58     5650.05    470.47 o
   4  24   5     4885.04     4602.12    540.47 o
   5  24   5      779.88      563.53    309.71 o
   6  24   5     1290.34     1480.89    286.46 o
   7  24   5      284.63      468.93    297.88 o
   8  24   5     3156.52     2750.85    525.75 o
   9  24   5      168.93      881.69    511.44 o
   0  25   5     7259.02     7796.17    423.78 o
   1  25   5     1406.49     1467.13    185.33 o
   2  25   5      199.28      425.44    240.46 o
   3  25   5     4571.26     4092.28    451.78 o
   4  25   5     7899.37     7425.76    604.50 o
   5  25   5        5.23      135.99    238.97 o
   6  25   5     1594.10     1939.58    297.10 o
   7  25   5       40.30     -123.20    296.07 o
   8  25   5      794.13     1107.58    486.38 o
   9  25   5       73.85       18.69    520.98 o
   1  26   5     1912.07     1929.20    204.39 o
   2  26   5     2405.45     2222.59    269.77 o
   3  26   5     3122.03     2196.07    379.00 o
   4  26   5     5242.56     4667.74    525.75 o
   5  26   5      933.34     1099.41    312.47 o
   6  26   5     1049.01     1246.96    296.34 o
   7  26   5        4.87     -378.35    378.35 o
   0  27   5     4734.46     5471.01    383.60 o
   1  27   5     4298.56     4233.38    262.87 o
   2  27   5      511.07      637.11    344.01 o
   3  27   5     1859.11     2117.33    393.32 o
   4  27   5     2335.61     2654.61    474.05 o
   5  27   5      265.30      110.16    414.80 o
   6  27   5     2738.56     2554.44    321.10 o
   7  27   5       34.25      591.77    571.49 o
   1  28   5     1924.35     1775.91    225.72 o
   2  28   5     3514.78     2930.57   1330.29 o
   3  28   5     1538.44     2127.27    418.77 o
   4  28   5     1961.01     1733.15    438.26 o
   5  28   5      906.62      602.11    440.65 o
   6  28   5      933.84     1145.41    305.86 o
   0  29   5     8906.02     8440.68    436.02 o
   1  29   5      474.07      479.05    214.07 o
   2  29   5      106.75      -65.42    275.40 o
   3  29   5     1230.24     1089.29    419.57 o
   4  29   5     6028.79     4732.57    562.34 o
   5  29   5      172.15      246.57    470.87 o
   1  30   5      579.45      777.47    267.99 o
   2  30   5     5428.49     4886.04    341.16 o
   3  30   5      551.34      231.86    423.94 o
   4  30   5     1834.25     1226.49    429.11 o
   5  30   5     1085.05      602.91    480.02 o
   0  31   5    10420.14     9844.00    820.64 o
   1  31   5       74.17      -67.73    260.26 o
   2  31   5       25.86      124.28    284.92 o
   3  31   5     2427.98     2165.85    479.22 o
   4  31   5     5290.02     4272.43    526.95 o
   5  31   5      637.50      477.23    531.72 o
   1  32   5       92.29      185.90    262.91 o
   2  32   5     4861.13     4626.81    362.06 o
   3  32   5       50.05     -195.71    457.35 o
   4  32   5     1048.81     1222.12    464.11 o
   0  33   5     9411.29     9997.65    764.77 o
   1  33   5       37.74      -45.80    274.48 o
   2  33   5       15.57      111.94    289.99 o
   3  33   5     2019.25     1549.76    379.91 o
   4  33   5     5170.50     5639.71    643.07 o
   1  34   5      229.89      242.80    290.82 o
   2  34   5     4275.31     4499.88    364.77 o
   3  34   5      136.16     -120.93    365.82 o
   4  34   5      792.72      571.89    610.06 o
   0  35   5     4922.27     5691.41    713.46 o
   1  35   5       51.29      173.08    293.68 o
   2  35   5      172.71      251.99    315.21 o
   3  35   5      668.84      652.72    393.37 o
   4  35   5     3091.86     1873.54    694.38 o
   1  36   5      162.72      136.60    406.73 o
   2  36   5     2525.84     3085.79    358.50 o
   3  36   5      784.88     1014.52    690.00 o
   4  36   5      985.84      379.00    732.95 o
   5  36   5      231.27      246.17    736.13 o
   0  37   5     3372.82     3071.00    670.12 o
   1  37   5      398.83      301.61    426.88 o
   2  37   5      171.19      -65.08    333.71 o
   3  37   5      352.99      -63.63    696.36 o
   4  37   5     1593.27     1128.26    824.82 o
   5  37   5       84.04     -320.94    751.25 o
   1  38   5      284.47      851.42    444.42 o
   2  38   5      665.62     1084.31    488.67 o
   3  38   5     1291.80     1354.55    771.13 o
   4  38   5     2559.74     1560.16    835.16 o
   0  39   5     2868.70     3306.83    679.66 o
   1  39   5     2048.40     1728.83    482.16 o
   2  39   5       27.27     -143.17    713.46 o
   3  39   5      751.00     1051.51    787.83 o
   1  40   5     1340.15     2368.10    523.58 o
   2  40   5     1788.42     3154.12    784.25 o
   0  41   5     2184.99     3605.90    737.33 o
   1  41   5      257.10      464.12    549.02 o
   0   0   6     5989.61     6086.17    278.00 o
   1   0   6    11842.48    11321.54    232.14 o
   2   0   6      207.17      302.07    131.59 o
   3   0   6    18998.39    18866.77    858.82 o
   4   0   6     8278.12     7607.53    546.83 o
   5   0   6      179.81      354.44    250.15 o
   6   0   6     4975.32     3967.52    320.58 o
   7   0   6     8082.66     7664.89    431.90 o
   8   0   6       28.58      -74.52    307.57 o
   9   0   6       24.46     -196.86    540.47 o
  10   0   6       42.94      598.93    495.53 o
   1   1   6     8760.81     8360.91    162.04 o
   2   1   6      737.59      822.45    108.71 o
   3   1   6     1736.72     1926.86    131.22 o
   4   1   6      437.48      511.61    133.53 o
   5   1   6    17437.98    17464.23    733.72 o
   6   1   6      746.68      769.03    169.41 o
   7   1   6      146.12      458.07    168.67 o
   8   1   6      596.77      575.84    198.26 o
   9   1   6     4964.64     5678.62    485.72 o
  10   1   6        0.16      419.14    350.88 o
   0   2   6    16400.39    15539.70    326.27 o
   1   2   6     4075.44     3776.85    124.68 o
   2   2   6       32.38       92.72     85.89 o
   3   2   6    18203.04    17739.61    522.40 o
   4   2   6      919.82     1008.67    144.46 o
   5   2   6      694.33     1096.67    153.64 o
   6   2   6      356.44      329.08    145.73 o
   7   2   6     6437.46     6185.92    249.21 o
   8   2   6       14.50      141.88    188.45 o
   9   2   6      284.46      430.49    310.26 o
  10   2   6       12.26      402.47    487.57 o
   1   3   6     7264.63     6597.04    138.86 o
   2   3   6      365.70      485.11    107.43 o
   3   3   6     4230.06     4449.97    176.09 o
   4   3   6      420.56      478.29    123.96 o
   5   3   6    12008.36    11373.70    393.00 o
   6   3   6      935.93     1020.55    156.00 o
   7   3   6      191.22      301.83    164.69 o
   8   3   6     1662.08     1454.86    200.53 o
   9   3   6     3417.78     3380.38    288.56 o
  10   3   6      344.15      553.99    461.33 o
   0   4   6     4395.81     4222.11    228.58 o
   1   4   6    10982.53    10063.46    199.79 o
   2   4   6      610.12      743.87     99.66 o
   3   4   6    21408.17    20693.14    476.69 o
   4   4   6      411.40      764.58    174.49 o
   5   4   6       66.90      213.51    134.11 o
   6   4   6     1159.74     1180.99    160.46 o
   7   4   6     2945.36     3318.05    205.59 o
   8   4   6      439.64      492.49    195.80 o
   9   4   6      310.93      859.02    254.41 o
  10   4   6       51.10      261.29    452.18 o
   1   5   6    11801.45    11375.12    939.33 o
   2   5   6      280.72      502.16     98.93 o
   3   5   6     6307.34     6046.84    261.27 o
   4   5   6     2524.65     2573.87    137.45 o
   5   5   6     7692.69     7390.88    220.03 o
   6   5   6       14.60      203.16    147.52 o
   7   5   6       20.26       82.93    168.09 o
   8   5   6     2922.19     2794.74    225.52 o
   9   5   6     1055.01      947.21    260.40 o
  10   5   6      190.27      449.79    463.31 o
   0   6   6     4433.32     4188.38    187.17 o
   1   6   6    13352.88    12607.42    621.66 o
   2   6   6     1228.80     1326.69    120.84 o
   3   6   6    14419.60    14552.49    361.24 o
   4   6   6      143.36      234.45    114.61 o
   5   6   6      802.88      997.15    128.29 o
   6   6   6      156.08      205.78    145.47 o
   7   6   6     1798.97     1861.23    185.23 o
   8   6   6      189.56      178.83    224.02 o
   9   6   6      236.50      837.34    257.19 o
  10   6   6       82.65        9.94    470.87 o
   1   7   6    14927.21    15422.66    283.08 o
   2   7   6     1061.05     1353.62    124.73 o
   3   7   6     6706.06     6754.04    269.48 o
   4   7   6     2191.77     2407.44    141.27 o
   5   7   6    11300.28    11374.32    230.26 o
   6   7   6     1012.05     1214.57    174.79 o
   7   7   6       67.70      450.72    189.24 o
   8   7   6     2535.66     2355.50    237.90 o
   9   7   6     1296.02     1352.70    287.75 o
  10   7   6      659.04       38.58    469.68 o
   0   8   6     3851.50     3542.00    176.56 o
   1   8   6    13829.57    13566.26    245.93 o
   2   8   6     1568.17     1770.28    212.74 o
   3   8   6    18300.12    18160.52    498.26 o
   4   8   6      260.23      165.86    126.68 o
   5   8   6      176.15      409.12    141.88 o
   6   8   6      510.60      507.79    174.30 o
   7   8   6     2555.10     2990.59    229.71 o
   8   8   6      175.94      540.42    219.90 o
   9   8   6      183.87      537.52    346.32 o
  10   8   6        6.63      287.14    493.94 o
   1   9   6     8554.32     9493.24    288.38 o
   2   9   6       32.12      203.27    114.06 o
   3   9   6     5293.06     5240.58    178.11 o
   4   9   6     3784.09     3663.91    178.00 o
   5   9   6     9260.55     9004.02    384.39 o
   6   9   6      178.14      158.97    174.93 o
   7   9   6        5.91      155.96    170.26 o
   8   9   6     1882.16     1857.47    234.40 o
   9   9   6     3001.98     3163.97    452.36 o
  10   9   6        0.84     -472.86    472.86 o
   0  10   6     8488.50     7826.62    382.98 o
   1  10   6     9644.62     9501.85    370.17 o
   2  10   6     1124.96     1385.34    127.83 o
   3  10   6    20906.54    21198.38    760.43 o
   4  10   6     3459.17     3485.28    232.88 o
   5  10   6       93.53      338.51    142.80 o
   6  10   6      131.41      135.70    164.13 o
   7  10   6     4231.72     4388.94    229.56 o
   8  10   6       11.08      121.20    216.44 o
   9  10   6       38.59      511.09    333.26 o
  10  10   6       23.29      -19.49    458.14 o
   1  11   6     9141.83     8882.51    234.32 o
   2  11   6     3101.17     3195.85    148.87 o
   3  11   6     4261.55     4665.79    207.64 o
   4  11   6      763.44      698.27    138.26 o
   5  11   6    12848.53    12417.74    339.94 o
   6  11   6      418.88      454.23    147.03 o
   7  11   6        7.72      187.95    191.11 o
   8  11   6      842.29      631.80    254.90 o
   9  11   6     2354.25     2424.35    482.01 o
  10  11   6      141.38     -239.01    468.09 o
   0  12   6     7514.59     6521.40    461.33 o
   1  12   6     2955.23     2975.14    203.94 o
   2  12   6       25.26      192.05    116.63 o
   3  12   6    10911.86    10850.96    494.72 o
   4  12   6     1179.53     1232.42    144.04 o
   5  12   6      221.38      308.29    150.10 o
   6  12   6      729.01      647.29    152.64 o
   7  12   6     6191.19     5936.33    326.27 o
   8  12   6        6.50      399.75    257.13 o
   9  12   6      225.10      348.38    430.70 o
  10  12   6       33.14      -22.67    468.48 o
   1  13   6     3552.18     3252.15    199.17 o
   2  13   6      108.33      157.59    119.37 o
   3  13   6       67.21      175.43    125.64 o
   4  13   6        6.18      139.09    151.87 o
   5  13   6    10884.70    10030.15    377.09 o
   6  13   6      409.51      398.70    148.56 o
   7  13   6     1120.53     1300.84    197.79 o
   8  13   6      298.64      283.29    262.28 o
   9  13   6     4317.94     3250.76    483.99 o
  10  13   6       19.27     -472.86    477.63 o
   0  14   6    12331.71    10356.77    501.10 o
   1  14   6     2953.04     2869.32    193.69 o
   2  14   6     2592.23     2460.16    151.86 o
   3  14   6    12907.75    13137.46    486.38 o
   4  14   6      954.47      899.43    150.85 o
   5  14   6      228.80      404.92    179.62 o
   6  14   6     1128.33     1110.48    153.98 o
   7  14   6     4749.85     4964.40    294.50 o
   8  14   6       53.31      377.48    264.43 o
   9  14   6      288.04     -170.21    416.78 o
  10  14   6       24.54     -283.56    486.78 o
   1  15   6     4381.09     4030.43    304.07 o
   2  15   6      603.34      832.91    150.19 o
   3  15   6     2233.65     2354.22    176.31 o
   4  15   6      150.68      237.27    145.07 o
   5  15   6    10703.78    10260.90    232.79 o
   6  15   6      602.60      861.45    170.45 o
   7  15   6       37.57      184.71    219.82 o
   8  15   6      818.62      525.13    271.02 o
   9  15   6     3174.67     1675.89    488.37 o
  10  15   6       61.96     -500.30    500.30 o
   0  16   6     4958.28     4772.34    414.00 o
   1  16   6     6684.48     5766.58    328.87 o
   2  16   6      837.53     1017.68    260.69 o
   3  16   6    13088.76    13223.79    433.61 o
   4  16   6      779.23      744.53    154.45 o
   5  16   6       36.80      211.45    140.13 o
   6  16   6        8.23       73.17    166.43 o
   7  16   6     2652.90     2562.25    248.61 o
   8  16   6       39.22       -7.04    269.39 o
   9  16   6      139.96     -320.54    438.26 o
   1  17   6     7804.08     7676.69    344.76 o
   2  17   6       47.85      114.68    234.64 o
   3  17   6     4809.18     5039.19    313.47 o
   4  17   6      719.89      665.00    154.26 o
   5  17   6     7390.15     6674.99    322.42 o
   6  17   6      275.70      269.94    191.58 o
   7  17   6        4.00       22.30    223.55 o
   8  17   6     2349.84     1887.85    459.68 o
   9  17   6     1532.35     2027.85    517.80 o
   0  18   6     1355.41     1055.48    312.99 o
   1  18   6     8417.83     7967.09    386.16 o
   2  18   6      750.60      653.98    221.40 o
   3  18   6    12824.34    12279.21    640.21 o
   4  18   6     1125.94     1166.95    165.52 o
   5  18   6      194.71      326.48    164.89 o
   6  18   6      256.64      184.49    197.33 o
   7  18   6     3175.53     3025.39    265.73 o
   8  18   6      337.46      506.60    266.03 o
   9  18   6       57.64      701.53    508.25 o
   1  19   6     9376.25     9621.24    355.69 o
   2  19   6      459.45      231.02    229.65 o
   3  19   6     4585.04     3970.66    319.39 o
   4  19   6     1711.20     1819.07    201.39 o
   5  19   6     6199.21     6210.28    280.40 o
   6  19   6      386.67      392.91    251.82 o
   7  19   6       12.84     -226.82    226.82 o
   8  19   6     1123.52      617.66    359.95 o
   9  19   6      986.74      474.45    471.67 o
   0  20   6     1065.54     1146.95    343.21 o
   1  20   6     8250.79     7742.27    352.08 o
   2  20   6     1303.70      924.63    243.95 o
   3  20   6     8673.81     8301.60    379.04 o
   4  20   6       61.45      165.61    177.50 o
   5  20   6      411.58      566.09    240.84 o
   6  20   6      142.52      135.17    248.50 o
   7  20   6     1145.98      916.02    251.48 o
   8  20   6       89.63     -206.01    421.56 o
   9  20   6      160.79      170.21    454.96 o
   1  21   6     6388.39     6367.97    351.51 o
   2  21   6      346.41      275.78    217.80 o
   3  21   6     3915.24     3717.99    317.54 o
   4  21   6     1623.90     1538.98    190.97 o
   5  21   6     5316.75     5489.65    373.61 o
   6  21   6      275.25       87.41    258.21 o
   7  21   6        9.84      264.20    300.48 o
   8  21   6     1710.89      971.57    448.60 o
   9  21   6      830.45      515.81    484.79 o
   0  22   6     4005.48     3529.14    418.37 o
   1  22   6     6598.65     6384.81    370.21 o
   2  22   6      459.70      460.13    223.27 o
   3  22   6    10290.80     9438.27    430.15 o
   4  22   6      760.53      622.09    248.98 o
   5  22   6        4.76        8.58    244.16 o
   6  22   6       13.41      -18.44    266.37 o
   7  22   6     1135.34     1629.99    324.77 o
   8  22   6        5.29     -101.81    432.69 o
   9  22   6      104.41      148.74    515.81 o
   1  23   6     2814.81     2977.23    302.97 o
   2  23   6      352.57      663.59    277.79 o
   3  23   6      913.96     1054.61    270.71 o
   4  23   6      542.80      553.99    367.07 o
   5  23   6     5302.84     5409.96    351.93 o
   6  23   6       13.04      187.23    269.61 o
   7  23   6      110.58      202.09    314.84 o
   0  24   6     6415.43     5425.35    493.54 o
   1  24   6     1242.74      831.95    225.01 o
   2  24   6        2.15       61.42    238.87 o
   3  24   6     7151.92     6648.75    382.52 o
   4  24   6       95.77      326.11    392.92 o
   5  24   6      545.77      402.32    316.46 o
   6  24   6       74.00      431.55    507.51 o
   7  24   6     2867.02     4051.32    660.17 o
   1  25   6     4047.54     3510.50    550.42 o
   2  25   6      396.18      687.87    301.65 o
   3  25   6      768.19      603.29    257.02 o
   4  25   6      103.70       61.24    395.71 o
   5  25   6     6206.04     5744.70    622.39 o
   6  25   6      443.61      365.12    347.49 o
   0  26   6     5258.28     4472.48    536.89 o
   1  26   6     2044.62     2051.38    241.38 o
   2  26   6      117.33      249.55    269.08 o
   3  26   6     6617.33     6028.26    547.23 o
   4  26   6     1352.10     1083.72    434.28 o
   5  26   6       14.58      528.93    452.58 o
   6  26   6     1122.80      945.32    313.77 o
   1  27   6     2455.67     2619.27    263.68 o
   2  27   6      543.63      869.30    276.09 o
   3  27   6      532.27      732.16    392.92 o
   4  27   6      371.84      114.14    442.63 o
   5  27   6     6067.47     5949.91    625.97 o
   0  28   6     2427.07     2805.34    364.34 o
   1  28   6     2850.73     3149.30    418.53 o
   2  28   6        2.58      266.61    235.62 o
   3  28   6     6590.96     6066.04    562.34 o
   4  28   6     1531.23     1041.16    493.14 o
   5  28   6       77.82      578.65    470.47 o
   1  29   6     2011.99     2331.40    315.45 o
   2  29   6       23.13     -243.32    425.53 o
   3  29   6     1206.20     1302.05    416.39 o
   4  29   6      314.53      748.06    478.03 o
   0  30   6     1281.17     1070.85    322.86 o
   1  30   6     2285.41     2648.75    296.85 o
   2  30   6      255.27      385.00    501.49 o
   3  30   6     4462.57     4269.65    523.37 o
   4  30   6      116.99      -81.93    462.12 o
   1  31   6     3323.01     3688.05    318.22 o
   2  31   6       91.29      194.02    338.85 o
   3  31   6     1590.80     1698.16    487.18 o
   4  31   6      384.27      161.07    469.68 o
   0  32   6      164.46     -179.93    339.84 o
   1  32   6     3110.17     3706.26    825.22 o
   2  32   6      139.74       96.93    350.19 o
   3  32   6     3587.79     4149.15    585.41 o
   1  33   6     2894.20     3111.36    416.61 o
   2  33   6      339.85      -79.92    551.80 o
   3  33   6     1962.18     1759.74    423.29 o
   0  34   6      633.04     1236.78    395.28 o
   1  34   6     2375.13     2419.70    547.23 o
   2  34   6      268.60      212.10    380.80 o
   3  34   6     3546.50     3720.43    788.23 o
   4  34   6       10.08     -194.47    665.74 o
   1  35   6     1605.58     1707.83    391.91 o
   2  35   6       11.75      134.42    642.28 o
   3  35   6      663.46     1479.42    759.99 o
   4  35   6      622.01     -524.96    735.74 o
   0  36   6     3423.57     4399.70    769.14 o
   1  36   6     2121.29     2563.14    684.43 o
   2  36   6        7.67       92.27    680.85 o
   3  36   6     4036.10     3657.60    819.65 o
   4  36   6      506.28     1579.64    820.84 o
   1  37   6     1991.25     1656.80    665.34 o
   2  37   6      450.71      417.98    748.46 o
   3  37   6      644.42      186.92    748.46 o
   0  38   6     1130.56      826.01    660.97 o
   1  38   6      493.03     1222.91    698.35 o
   2  38   6      137.21     -426.33    777.10 o
   3  38   6     2057.88     3508.86    851.07 o
   1  39   6      814.63     2082.73    739.31 o
   1   0   7     4415.92     3959.91    193.16 o
   2   0   7    11020.32    10763.97    311.91 o
   3   0   7      872.74      806.97    197.63 o
   4   0   7     5558.60     5443.24    332.47 o
   5   0   7       15.36     -143.79    261.09 o
   6   0   7     2317.71     2848.11    311.08 o
   7   0   7        0.85     -246.64    282.22 o
   8   0   7     5602.79     5741.92    677.67 o
   0   1   7     9517.69     9271.32    318.53 o
   1   1   7      372.37      528.31     95.83 o
   2   1   7     7992.89     8347.32    328.11 o
   3   1   7      111.40      280.85    134.26 o
   4   1   7     2965.48     2979.64    267.95 o
   5   1   7        0.80       92.52    165.72 o
   6   1   7     7942.36     8008.93    287.43 o
   7   1   7       62.25       -9.19    200.87 o
   8   1   7      406.08      201.13    342.94 o
  10   1   7     2216.73     2392.93    575.46 o
   1   2   7      662.34      671.86     97.81 o
   2   2   7    12340.65    12143.79    235.13 o
   3   2   7      483.34      525.25    130.00 o
   4   2   7     1506.22     2028.98    171.24 o
   5   2   7      486.65      601.90    167.06 o
   6   2   7     7763.56     7353.93    345.03 o
   7   2   7       21.32       94.36    206.08 o
   8   2   7     2560.21     3092.87    406.00 o
  10   2   7       11.33      927.82    534.90 o
   0   3   7    24501.57    25153.08    753.63 o
   1   3   7        2.66      103.93     93.07 o
   2   3   7     2941.60     3262.94    163.92 o
   3   3   7      105.09      187.89    127.84 o
   4   3   7     4171.67     4348.79    220.23 o
   5   3   7      331.18      441.40    160.93 o
   6   3   7     4431.99     4654.09    289.10 o
   7   3   7       75.89       82.48    212.83 o
   8   3   7     1251.67     1679.55    388.17 o
  10   3   7     1072.66     1504.48    559.16 o
   1   4   7        9.38      154.76     93.23 o
   2   4   7    21306.39    20966.13    483.63 o
   3   4   7       25.46       80.63    125.72 o
   4   4   7      151.55      309.17    156.00 o
   5   4   7      221.90      361.50    203.15 o
   6   4   7     6353.75     5552.70    309.51 o
   7   4   7      117.67      147.60    205.93 o
   8   4   7     1449.53     1688.00    390.36 o
   9   4   7       94.29      584.61    581.83 o
  10   4   7       20.39      616.82    518.20 o
   0   5   7    22103.53    21815.26    703.98 o
   1   5   7     1641.81     1775.70    141.67 o
   2   5   7     1371.08     1515.33    135.50 o
   3   5   7      139.79      209.69    126.84 o
   4   5   7     6746.88     6630.06    254.47 o
   5   5   7      149.79      136.32    164.85 o
   6   5   7     3165.66     3337.36    218.83 o
   7   5   7      846.05      579.15    206.94 o
   8   5   7      952.12      597.33    356.50 o
   9   5   7      146.12      316.77    352.12 o
  10   5   7     1615.39     1523.17    509.05 o
   1   6   7      234.27      183.29    119.74 o
   2   6   7    22117.80    20488.13    492.28 o
   3   6   7      642.71      752.38    134.01 o
   4   6   7      142.78      251.87    140.92 o
   5   6   7      287.84      297.05    170.07 o
   6   6   7     6522.67     6385.39    278.60 o
   7   6   7       34.84       18.44    185.74 o
   8   6   7     2471.36     1942.37    324.04 o
   9   6   7        0.95     -111.53    465.30 o
  10   6   7      102.24      110.56    502.69 o
   0   7   7    28827.46    27191.54    724.07 o
   1   7   7     1092.31     1296.86    135.29 o
   2   7   7     1830.45     1925.04    148.88 o
   3   7   7       20.87       -8.99    128.68 o
   4   7   7     5614.87     5616.07    217.89 o
   5   7   7      119.78      218.31    230.24 o
   6   7   7     1806.03     2271.12    199.07 o
   7   7   7     1954.23     1818.42    213.51 o
   8   7   7      249.05      437.68    304.24 o
   9   7   7       26.48     -269.76    552.40 o
  10   7   7     1435.69     1955.86    527.34 o
   1   8   7       32.05      195.60    123.30 o
   2   8   7    20381.65    19170.50    647.05 o
   3   8   7       13.51        5.01    129.76 o
   4   8   7       88.46      290.98    138.72 o
   5   8   7       17.74      126.66    153.27 o
   6   8   7     6316.24     5660.09    256.28 o
   7   8   7        9.59      -75.21    195.89 o
   8   8   7      959.03     1190.64    255.75 o
   9   8   7       72.76      174.99    440.25 o
   0   9   7    13728.99    13361.04    588.79 o
   1   9   7      756.19      844.26    133.07 o
   2   9   7     1348.75     1541.09    147.86 o
   3   9   7      341.75      483.99    135.94 o
   4   9   7     4857.51     4690.74    243.32 o
   5   9   7      308.07      444.89    150.72 o
   6   9   7     2391.60     2627.33    206.43 o
   7   9   7      313.76       88.71    201.09 o
   8   9   7      292.71      216.38    244.20 o
   9   9   7        5.37     -268.84    430.31 o
   1  10   7        4.40       17.23    123.67 o
   2  10   7     8579.10     8247.64    339.22 o
   3  10   7       14.83      193.76    153.26 o
   4  10   7      691.88      843.99    155.67 o
   5  10   7        1.64       33.60    148.56 o
   6  10   7     4230.81     4198.24    270.29 o
   7  10   7      175.63      269.65    193.03 o
   8  10   7     2725.83     2922.58    273.07 o
   9  10   7        0.10      106.58    434.68 o
   0  11   7     7675.00     6742.52    486.78 o
   1  11   7     1207.36     1069.30    154.62 o
   2  11   7     7456.96     7432.94    354.79 o
   3  11   7      196.16      278.85    143.39 o
   4  11   7     2654.06     2754.41    166.94 o
   5  11   7      217.13      222.58    151.08 o
   6  11   7     5813.67     6026.98    261.30 o
   7  11   7        2.89       30.56    195.03 o
   8  11   7      797.79     1230.86    253.90 o
   9  11   7       15.77      -25.85    443.83 o
   1  12   7     1543.34     1552.00    166.73 o
   2  12   7    12441.36    12486.43    498.79 o
   3  12   7      247.20      289.44    145.42 o
   4  12   7     1808.46     2078.26    165.25 o
   5  12   7       43.49      170.64    148.19 o
   6  12   7     5142.46     4843.75    220.44 o
   7  12   7        7.31      130.29    226.84 o
   8  12   7     3447.24     3417.96    382.22 o
   9  12   7      495.45     1587.20    511.83 o
   0  13   7    16652.43    15347.44    641.08 o
   1  13   7        4.24      262.68    171.63 o
   2  13   7     2922.07     3188.19    173.43 o
   3  13   7       82.78       50.96    149.02 o
   4  13   7     3365.89     3605.08    180.85 o
   5  13   7      347.67      331.45    170.32 o
   6  13   7     6587.72     6573.83    241.68 o
   7  13   7        2.66       29.09    208.91 o
   8  13   7     1106.38      966.00    421.16 o
   9  13   7      280.20      309.80    458.94 o
   1  14   7     3536.31     2950.78    278.07 o
   2  14   7    11756.56    11724.52    395.62 o
   3  14   7     2403.54     2452.49    167.42 o
   4  14   7     4043.83     4259.82    215.70 o
   5  14   7      127.77     -156.78    168.35 o
   6  14   7     5335.69     5551.17    233.70 o
   7  14   7        9.58     -203.90    215.20 o
   8  14   7     2139.44     2141.19    480.02 o
   9  14   7      851.75     -108.97    456.16 o
   0  15   7    12423.00    12439.89    569.90 o
   1  15   7       74.17      -49.56    222.92 o
   2  15   7     4076.00     4078.85    269.76 o
   3  15   7      164.07      172.90    156.45 o
   4  15   7     2177.60     2508.13    190.26 o
   5  15   7      123.19      131.73    177.27 o
   6  15   7     6431.48     6391.61    247.19 o
   7  15   7       11.02      143.98    224.38 o
   8  15   7      876.11      519.79    439.85 o
   9  15   7       33.54     -466.89    466.89 o
   1  16   7        8.72      172.56    236.36 o
   2  16   7     9102.21     8564.72    554.92 o
   3  16   7       89.19      299.83    162.40 o
   4  16   7      292.48      654.22    167.89 o
   5  16   7        3.38      140.09    177.19 o
   6  16   7     3625.38     3797.53    279.93 o
   7  16   7       94.18      459.17    241.77 o
   8  16   7     2428.75     1802.75    470.87 o
   9  16   7        2.46     -193.28    483.60 o
   0  17   7    10584.03    10017.14    559.56 o
   1  17   7      162.34      160.78    231.02 o
   2  17   7     2224.76     2314.07    223.21 o
   3  17   7      170.92      185.08    252.39 o
   4  17   7     2892.92     3295.82    203.32 o
   5  17   7      251.26      242.39    180.52 o
   6  17   7     1931.62     2587.80    257.40 o
   7  17   7      136.99     -192.65    242.22 o
   9  17   7       13.51     -487.18    487.18 o
   1  18   7      170.13       -0.56    220.50 o
   2  18   7    13040.70    12610.11    446.00 o
   3  18   7      138.06       21.98    252.90 o
   4  18   7      141.93      263.93    178.58 o
   5  18   7      212.86      311.09    188.81 o
   6  18   7     2781.93     2940.98    265.07 o
   7  18   7       10.13      110.58    318.31 o
   8  18   7      667.45      465.30    478.43 o
   0  19   7    14241.18    13733.59    656.99 o
   1  19   7      503.78      857.26    234.53 o
   2  19   7      885.08     1491.79    285.08 o
   3  19   7       81.82       76.32    245.61 o
   4  19   7     4151.64     4563.79    323.48 o
   5  19   7       49.43      -81.55    191.54 o
   6  19   7     1031.99     1698.85    305.26 o
   7  19   7      917.34      931.15    341.42 o
   8  19   7      120.08     -120.90    474.05 o
   1  20   7       38.56      131.83    231.55 o
   2  20   7    12721.85    11777.01    461.17 o
   3  20   7      523.97      477.86    255.93 o
   4  20   7       64.59      127.97    285.32 o
   5  20   7       58.07      180.32    224.30 o
   6  20   7     4166.32     3872.36    341.70 o
   7  20   7      164.45     -210.78    554.39 o
   0  21   7    12479.15    12014.36    637.11 o
   1  21   7      707.86      663.81    257.71 o
   2  21   7     1314.10     1261.43    275.64 o
   3  21   7        4.63       93.52    268.74 o
   4  21   7     3186.56     3036.62    323.37 o
   5  21   7      592.21      388.66    232.68 o
   6  21   7     1475.08     1537.75    317.69 o
   1  22   7        3.59      -71.13    257.75 o
   2  22   7     8926.25     7775.98    401.23 o
   3  22   7      124.97      100.25    284.14 o
   4  22   7      113.05      126.85    282.86 o
   5  22   7       33.42      525.35    467.69 o
   6  22   7     3668.94     3885.87    355.10 o
   0  23   7     7525.20     6998.23    529.33 o
   1  23   7       17.20      129.08    276.41 o
   2  23   7      830.76      769.00    258.81 o
   3  23   7       30.29       77.04    287.48 o
   4  23   7     3102.75     3424.51    358.12 o
   5  23   7      200.17      -88.69    473.26 o
   6  23   7     2075.49     2204.67    333.47 o
   1  24   7      251.72      277.77    284.68 o
   2  24   7     6738.45     6916.80    655.00 o
   3  24   7      164.33       27.63    289.26 o
   4  24   7      388.55      638.51    310.52 o
   5  24   7      115.57     -281.57    500.70 o
   6  24   7     3877.83     4133.64    626.77 o
   0  25   7     6157.37     5947.13    549.61 o
   1  25   7       90.95      146.90    279.76 o
   2  25   7     1860.88     1784.88    313.64 o
   3  25   7       14.64      -58.13    288.34 o
   4  25   7      832.20     1163.26    454.96 o
   5  25   7      686.61      912.31    549.61 o
   1  26   7     1020.10      863.51    356.33 o
   2  26   7     3507.87     3635.02    477.43 o
   3  26   7      277.17      527.65    301.73 o
   4  26   7     1922.50     1752.64    485.19 o
   0  27   7     2144.51     2348.79    485.98 o
   1  27   7      189.59      367.20    281.46 o
   2  27   7     3085.95     3172.37    354.74 o
   3  27   7       63.76      141.36    313.55 o
   4  27   7     1053.78     2157.49    509.05 o
   1  28   7      331.45      330.14    290.79 o
   2  28   7     4021.04     3833.23    607.38 o
   3  28   7      291.09     -203.22    443.43 o
   4  28   7      778.18     1407.04    495.53 o
   0  29   7     6519.29     7492.17    664.95 o
   1  29   7        1.25      -60.28    305.11 o
   2  29   7     1218.08     1237.67    292.58 o
   3  29   7        6.00     -458.14    458.14 o
   1  30   7       16.37      335.12    333.74 o
   2  30   7     5923.12     6376.42    614.02 o
   0  31   7     6084.22     5582.84    620.40 o
   1  31   7      262.10      719.39    357.36 o
   2  31   7      527.06      595.29    388.22 o
   3  31   7       17.72     -489.96    604.10 o
   1  32   7       82.62      340.31    358.18 o
   2  32   7     6656.42     6151.15    831.58 o
   3  32   7      333.88     -181.75    679.26 o
   0  33   7     7195.54     7040.79    697.56 o
   2  33   7      324.00     1275.80    693.18 o
   3  33   7        7.05      420.36    714.26 o
   2  34   7     4998.49     4438.27    783.06 o
   3  34   7       26.52     -593.36    740.91 o
   4  34   7       56.27      -54.09    764.77 o
   2  35   7      252.86      809.31    713.86 o
   3  35   7        6.02     -750.85    750.85 o
   2  36   7     1565.22     1824.23    770.33 o
   0   0   8      636.24      824.94    347.78 o
   1   0   8     5094.59     5253.01    248.42 o
   2   0   8      878.28     1002.48    224.77 o
   3   0   8     4411.04     4878.15    362.16 o
   4   0   8       46.74        3.34    230.19 o
   5   0   8       40.38      141.99    260.02 o
   6   0   8     1058.59     1119.94    305.73 o
   7   0   8     6406.65     6262.50    682.84 o
   1   1   8     3379.83     3702.59    150.65 o
   2   1   8      298.21      540.61    156.36 o
   3   1   8      343.27      384.96    164.58 o
   4   1   8      265.80      392.10    170.37 o
   5   1   8     8336.20     8549.89    331.61 o
   6   1   8      502.92      429.78    203.85 o
   7   1   8       52.92      862.85    373.24 o
   0   2   8     1843.68     1763.98    176.62 o
   1   2   8     3054.73     3259.84    154.42 o
   2   2   8     1077.54      979.19    149.13 o
   3   2   8     9323.54     9018.55    272.23 o
   4   2   8        8.41      156.93    178.93 o
   5   2   8      306.30      460.42    187.28 o
   6   2   8       21.57      -37.99    203.24 o
   7   2   8     5181.92     5341.25    443.46 o
   1   3   8     5693.48     5501.81    192.13 o
   2   3   8       55.21      -23.35    139.75 o
   3   3   8       79.15      274.49    159.91 o
   4   3   8        2.88      -40.10    181.77 o
   5   3   8     7182.17     7258.71    292.19 o
   6   3   8      282.68      495.02    209.42 o
   7   3   8     2085.00     2057.52    374.04 o
   0   4   8     2327.96     2373.87    193.02 o
   1   4   8     6413.70     5863.49    216.26 o
   2   4   8       74.24      135.05    145.44 o
   3   4   8     7951.22     8289.91    404.17 o
   4   4   8      246.66      415.67    173.70 o
   5   4   8     1241.62      986.28    208.70 o
   6   4   8      304.88      147.89    211.31 o
   7   4   8     1031.98     1076.70    354.55 o
   1   5   8     8328.07     8165.21    232.55 o
   2   5   8      280.77      510.19    148.55 o
   3   5   8     1845.29     1719.74    162.14 o
   4   5   8      119.01       61.32    173.97 o
   5   5   8     5522.45     5731.87    288.33 o
   6   5   8      398.64      494.69    221.34 o
   7   5   8       75.01      -12.91    465.70 o
   0   6   8     6341.79     6586.69    284.07 o
   1   6   8     9298.14     8623.80    434.34 o
   2   6   8      222.20      249.24    144.92 o
   3   6   8     8511.92     8554.28    354.11 o
   4   6   8      239.04      343.44    175.53 o
   5   6   8     1218.70     1122.03    205.16 o
   6   6   8      154.71      -85.75    217.82 o
   7   6   8      730.02     1108.14    355.35 o
   9   6   8       28.00      579.04    503.88 o
   1   7   8     6337.66     6148.12    229.39 o
   2   7   8      187.48      475.12    150.70 o
   3   7   8     1916.04     1882.54    171.35 o
   4   7   8      751.93      485.25    184.38 o
   5   7   8     2928.31     3280.69    257.51 o
   6   7   8      419.29      406.73    262.70 o
   7   7   8       92.71       47.79    350.95 o
   9   7   8      828.31     1131.44    529.33 o
   0   8   8     3930.30     3850.68    306.43 o
   1   8   8     7373.67     7277.37    351.44 o
   2   8   8      110.89      180.00    144.84 o
   3   8   8     8735.38     8607.32    307.58 o
   4   8   8      175.65       78.84    166.66 o
   5   8   8      818.70      609.88    199.85 o
   6   8   8      227.97      300.75    252.49 o
   7   8   8     1785.45     1651.01    387.55 o
   9   8   8       49.11      888.45    504.28 o
   1   9   8    11171.57    10825.54    364.01 o
   2   9   8      168.78      380.86    149.99 o
   3   9   8     1412.67     1591.70    179.24 o
   4   9   8       22.19       56.52    168.44 o
   5   9   8     6767.57     6770.68    316.19 o
   6   9   8      173.40      340.37    255.13 o
   7   9   8      658.29      793.33    373.73 o
   8   9   8      197.15      429.91    441.84 o
   9   9   8      929.12      874.13    501.89 o
   0  10   8     1489.17     1771.33    384.57 o
   1  10   8     9249.86     9312.40    542.16 o
   2  10   8       97.12      154.63    151.14 o
   3  10   8     6723.26     7013.33    370.33 o
   4  10   8        6.05       -5.05    171.24 o
   5  10   8      534.07      585.98    211.58 o
   6  10   8        4.52      222.91    363.00 o
   7  10   8     3430.29     3657.16    416.85 o
   8  10   8       55.34      282.76    466.10 o
   9  10   8       66.28     -186.52    489.56 o
   1  11   8     3721.90     4101.78    272.56 o
   2  11   8      742.86      815.61    161.07 o
   3  11   8      111.97      360.46    164.14 o
   4  11   8      153.86      133.38    170.15 o
   5  11   8     8597.50     7716.45    347.95 o
   6  11   8      419.76      597.99    316.52 o
   7  11   8      267.99      361.43    270.09 o
   8  11   8     1147.67     1197.06    439.45 o
   0  12   8     1253.49     1507.26    410.42 o
   1  12   8     2844.99     3005.51    682.64 o
   2  12   8     1189.77     1109.54    188.09 o
   3  12   8     5806.75     6437.13    347.62 o
   4  12   8        5.06      -95.79    169.41 o
   5  12   8       46.33      -71.89    191.52 o
   6  12   8      208.71      134.65    320.20 o
   7  12   8     3123.21     3413.02    285.11 o
   8  12   8       29.92     -195.67    431.50 o
   1  13   8     1158.11     1266.62    288.93 o
   2  13   8       47.43      140.81    176.26 o
   3  13   8       69.21       59.27    170.49 o
   4  13   8      121.57      183.48    176.73 o
   5  13   8     4571.05     5153.39    271.46 o
   6  13   8      412.00      663.99    345.18 o
   7  13   8      575.10     1012.15    282.01 o
   8  13   8      792.60      451.78    447.41 o
   0  14   8      250.24      586.20    340.82 o
   1  14   8      131.62      101.79    257.02 o
   2  14   8      964.96      721.23    192.54 o
   3  14   8     5379.15     5502.31    285.07 o
   4  14   8       37.37      216.68    181.45 o
   5  14   8       47.54      157.58    197.14 o
   6  14   8      243.57      462.70    290.52 o
   7  14   8     3613.54     3213.41    359.74 o
   8  14   8       30.99       -1.59    441.04 o
   1  15   8     2927.55     3410.37    340.10 o
   2  15   8      168.08       15.96    253.43 o
   3  15   8       39.71      216.64    200.21 o
   4  15   8      122.03     -148.09    185.55 o
   5  15   8     5057.26     5249.69    272.08 o
   6  15   8      268.77      362.37    266.47 o
   7  15   8      430.83      698.75    539.67 o
   8  15   8      753.54      309.01    465.70 o
   0  16   8     1788.66     1965.81    394.12 o
   1  16   8     6917.68     6002.22    421.47 o
   2  16   8      304.60      401.21    255.62 o
   3  16   8     5801.25     6111.08    300.31 o
   4  16   8       11.81      142.05    191.94 o
   5  16   8     1239.54     1243.79    216.61 o
   6  16   8       26.80      -77.22    261.69 o
   7  16   8     2290.74     3080.94    606.48 o
   8  16   8       39.30     -278.39    465.30 o
   1  17   8     5802.55     5496.82    397.60 o
   2  17   8       26.37     -182.20    267.33 o
   3  17   8      740.59      718.11    244.16 o
   4  17   8       30.16       87.49    225.80 o
   5  17   8     5917.99     5624.83    323.97 o
   6  17   8      274.21      181.98    276.11 o
   0  18   8     2846.65     2783.86    468.88 o
   1  18   8     6411.64     6170.94    389.59 o
   2  18   8        6.99      242.51    285.34 o
   3  18   8     4878.27     4893.40    326.17 o
   4  18   8      143.37      444.72    278.99 o
   5  18   8      542.68      704.95    251.44 o
   6  18   8      133.00     -187.22    271.67 o
   1  19   8     4250.77     4759.23    380.79 o
   2  19   8      167.94     -244.60    287.56 o
   3  19   8     1399.85     1385.91    297.40 o
   4  19   8      297.94     -167.56    276.66 o
   5  19   8     2890.52     3214.19    290.49 o
   6  19   8      116.49      495.96    282.54 o
   0  20   8     4168.21     3863.60    532.12 o
   1  20   8     7032.92     5843.78    397.81 o
   2  20   8       92.59     -408.83    408.83 o
   3  20   8     4999.37     5401.04    476.24 o
   4  20   8      161.65      154.86    273.63 o
   5  20   8     1080.16     1003.94    369.40 o
   6  20   8      109.95     -362.53    602.31 o
   1  21   8     5322.18     5184.54    401.40 o
   2  21   8      161.40      464.89    304.91 o
   3  21   8     1456.51     1765.01    336.71 o
   4  21   8      152.16      188.30    325.02 o
   5  21   8     1902.71     2085.08    389.37 o
   6  21   8      261.40      358.32    542.46 o
   0  22   8      884.19     1100.82    408.43 o
   1  22   8     3294.89     3449.97    363.84 o
   2  22   8       35.57      137.74    294.51 o
   3  22   8     3730.92     3534.32    381.74 o
   4  22   8       17.00      293.87    334.27 o
   5  22   8      119.44      550.17    363.49 o
   1  23   8     3448.52     3921.98    427.92 o
   2  23   8       12.68      -48.61    310.20 o
   3  23   8       56.82      -84.44    512.63 o
   4  23   8       14.44     -238.61    342.96 o
   5  23   8     4410.56     4232.27    587.00 o
   0  24   8      615.60      649.83    419.17 o
   1  24   8     1068.03     1214.83    338.77 o
   2  24   8      446.22      609.98    310.72 o
   3  24   8     5320.48     5020.01    414.24 o
   4  24   8       81.80      568.91    369.24 o
   1  25   8     1059.09     1339.00    472.66 o
   2  25   8      293.03       37.70    320.63 o
   3  25   8       37.00     -331.23    331.23 o
   4  25   8       55.52     -115.73    498.71 o
   0  26   8      294.63      521.78    477.23 o
   1  26   8     1389.81     1950.45    341.66 o
   2  26   8      496.47       56.00    337.05 o
   3  26   8     3085.18     3558.71    414.87 o
   4  26   8       13.80     -498.31    498.31 o
   1  27   8     1433.36     1489.16    339.15 o
   2  27   8       85.00      332.37    336.47 o
   3  27   8      115.35      663.35    533.31 o
   0  28   8      276.57      250.15    511.83 o
   1  28   8     1494.91     2274.87    511.24 o
   2  28   8      131.90      532.12    473.26 o
   3  28   8     1735.19     2023.07    590.18 o
   1  29   8     1964.47     2536.10    542.06 o
   2  29   8        5.02      219.53    485.98 o
   1   0   9     1099.64     1256.21    279.10 o
   2   0   9     2197.90     2444.56    299.57 o
   3   0   9      194.67      106.76    255.85 o
   4   0   9     6092.79     6080.51    433.91 o
   5   0   9     1269.18     1009.35    470.08 o
   6   0   9      111.30      643.87    468.48 o
   0   1   9     1820.63     2198.66    216.35 o
   1   1   9       44.48     -147.71    147.71 o
   2   1   9     1237.11     1759.55    221.44 o
   3   1   9      720.05     1056.64    196.28 o
   4   1   9     3739.01     4127.95    360.95 o
   5   1   9      757.90      710.62    325.99 o
   6   1   9     3349.82     3699.09    406.49 o
   1   2   9      461.98      635.97    157.49 o
   2   2   9     6210.52     6110.78    274.72 o
   3   2   9      351.84      647.28    196.93 o
   4   2   9     4178.46     4077.95    351.65 o
   5   2   9      734.73     1089.14    334.72 o
   6   2   9      779.55      662.26    358.32 o
   0   3   9     3567.79     3615.09    233.46 o
   1   3   9       97.79      260.38    178.39 o
   2   3   9      202.35      287.17    183.22 o
   3   3   9     1095.89     1346.56    207.35 o
   4   3   9     3491.04     3640.47    240.01 o
   5   3   9      213.74       31.07    300.89 o
   6   3   9     1493.39     1585.32    357.80 o
   1   4   9      686.40      768.74    171.39 o
   2   4   9     9191.36     8794.48    271.03 o
   3   4   9     1447.55     1727.95    216.64 o
   4   4   9      664.42      875.38    205.60 o
   5   4   9      810.00      318.68    296.25 o
   6   4   9      778.32      362.45    337.47 o
   0   5   9     7940.84     7281.96    637.50 o
   1   5   9      287.37      463.73    169.98 o
   2   5   9       26.42      -71.38    167.81 o
   3   5   9      452.32      895.56    203.26 o
   4   5   9     5844.41     5539.94    290.67 o
   5   5   9        0.50      210.33    287.68 o
   6   5   9      866.91      776.18    342.74 o
   1   6   9     1615.75     1661.82    188.06 o
   2   6   9    10251.12     9925.04    281.38 o
   3   6   9     2015.07     1962.50    219.06 o
   4   6   9      840.47     1118.16    218.19 o
   5   6   9      215.98       44.94    290.73 o
   6   6   9      683.15     -100.66    337.14 o
   0   7   9     8713.50     8675.71    596.14 o
   1   7   9      424.37      518.62    201.62 o
   2   7   9      240.51      172.21    170.96 o
   3   7   9      685.32      719.41    184.75 o
   4   7   9     6194.67     6247.43    302.97 o
   5   7   9        3.31      -62.60    294.03 o
   6   7   9      549.66      579.00    351.53 o
   1   8   9      940.54      826.27    231.39 o
   2   8   9     8141.49     7725.52    274.99 o
   3   8   9     2019.41     1917.57    200.15 o
   4   8   9      777.82      872.47    214.31 o
   5   8   9      315.90      407.61    315.33 o
   6   8   9      814.42      801.63    358.66 o
   0   9   9     3473.02     4222.72    510.64 o
   1   9   9       93.49      408.57    225.21 o
   2   9   9       41.02      297.30    204.19 o
   3   9   9      497.51      884.11    189.07 o
   4   9   9     4350.03     4156.01    477.79 o
   5   9   9      107.60      345.63    334.80 o
   6   9   9      234.70      -57.15    349.81 o
   8   9   9      376.19      858.23    509.05 o
   1  10   9      378.19      506.42    223.59 o
   2  10   9     3856.13     3822.59    259.39 o
   3  10   9      805.00      640.32    191.11 o
   4  10   9     1624.02     1983.08    238.06 o
   5  10   9      715.03      790.94    520.98 o
   6  10   9      225.89      239.32    362.01 o
   8  10   9      715.21     1069.00    513.42 o
   0  11   9      244.19      267.25    448.20 o
   1  11   9       86.57      170.27    271.69 o
   2  11   9      689.78      953.39    229.04 o
   3  11   9      555.63      777.22    195.79 o
   4  11   9     2743.79     2832.49    254.97 o
   5  11   9      319.35      370.88    345.46 o
   6  11   9     2683.50     3049.03    414.50 o
   7  11   9      455.63      602.51    448.20 o
   1  12   9      519.63      462.34    281.81 o
   2  12   9     5016.75     4644.46    320.69 o
   3  12   9       59.21      143.47    213.70 o
   4  12   9     3316.74     2916.66    302.13 o
   5  12   9     1017.79      821.33    352.48 o
   6  12   9      558.48      328.50    517.40 o
   0  13   9     8562.59     7015.34    602.11 o
   1  13   9      189.83       72.20    295.97 o
   2  13   9      137.63      433.04    243.60 o
   3  13   9      776.46     1086.71    234.41 o
   4  13   9     3628.42     3615.30    322.13 o
   5  13   9      533.09      234.45    347.10 o
   1  14   9      795.01      401.14    318.25 o
   2  14   9     3602.50     3475.29    345.72 o
   3  14   9      314.63      519.57    278.28 o
   4  14   9     5278.83     5114.20    370.04 o
   5  14   9      760.42      737.18    298.47 o
   0  15   9     2012.97     3217.75    481.21 o
   1  15   9       14.34      110.50    319.89 o
   2  15   9       63.83      114.11    290.04 o
   3  15   9      874.03     1091.54    290.89 o
   4  15   9     2050.28     2622.88    389.93 o
   5  15   9      422.63      467.45    301.78 o
   1  16   9      301.55      373.77    321.51 o
   2  16   9     5062.90     4747.83    407.61 o
   3  16   9      485.73      623.90    342.49 o
   4  16   9     1666.42     1155.87    382.98 o
   5  16   9      470.15      714.05    314.22 o
   0  17   9     1738.09     2456.16    503.48 o
   1  17   9      272.90      477.00    303.26 o
   2  17   9       27.06       83.87    319.10 o
   3  17   9      446.83      118.62    363.10 o
   4  17   9     3172.38     3047.38    496.32 o
   5  17   9       67.28      136.43    397.22 o
   1  18   9      910.68      919.73    313.41 o
   2  18   9     5115.28     5413.17    459.35 o
   3  18   9     1211.10      806.07    327.69 o
   4  18   9      250.52      263.64    374.48 o
   0  19   9     5557.36     5910.14    643.87 o
   1  19   9      272.36        7.28    298.79 o
   2  19   9       11.36      -61.77    336.11 o
   3  19   9      219.55       60.07    338.47 o
   4  19   9     3651.91     4066.08    678.47 o
   1  20   9      899.54      937.02    369.46 o
   2  20   9     6608.41     5793.47    481.41 o
   3  20   9     1154.84      882.86    364.23 o
   4  20   9      646.14      478.43    483.20 o
   0  21   9     3189.07     3503.69    548.42 o
   1  21   9      198.04      452.60    329.26 o
   2  21   9       58.89      376.01    367.67 o
   3  21   9      492.17     1108.70    381.57 o
   1  22   9      326.58      512.34    360.47 o
   2  22   9     3503.22     3073.15    440.65 o
   3  22   9     1180.30     1373.64    507.46 o
   0  23   9     2070.46     1259.10    492.74 o
   1  23   9       13.03      -48.55    364.31 o
   2  23   9       31.60      456.95    483.99 o
   1  24   9      194.75      172.60    520.18 o
   0   0  10      155.79      701.33    346.57 o
   1   0  10      525.12      333.46    300.89 o
   2   0  10        7.68      -63.46    314.10 o
   3   0  10      834.42      906.74    481.21 o
   4   0  10     2396.79     2183.34    482.01 o
   5   0  10        8.86      491.15    512.63 o
   1   1  10     2954.49     2985.00    250.38 o
   2   1  10      558.90      916.79    233.96 o
   3   1  10       72.65       55.20    316.08 o
   4   1  10     1343.69      932.72    324.74 o
   5   1  10     2111.74     1734.74    578.65 o
   0   2  10      535.74     1051.69    329.84 o
   1   2  10       72.22       81.12    219.18 o
   2   2  10       21.98     -202.55    222.78 o
   3   2  10     1977.87     2223.97    440.84 o
   4   2  10     1023.21     1037.04    337.85 o
   5   2  10       72.22      226.69    546.03 o
   1   3  10     3206.41     3353.27    241.77 o
   2   3  10     1756.48     1798.41    239.09 o
   3   3  10      203.59      436.22    324.05 o
   4   3  10      765.18      725.57    335.87 o
   5   3  10     1506.20     1290.12    588.99 o
   0   4  10     2358.25     3038.44    341.61 o
   1   4  10      721.62      978.84    253.66 o
   2   4  10        7.66      -83.65    215.68 o
   3   4  10     2346.00     2763.24    741.90 o
   4   4  10     1193.95     1542.03    366.33 o
   1   5  10     4942.91     5148.33    348.85 o
   2   5  10     1940.15     2281.12    277.86 o
   3   5  10     1262.87     1328.21    333.66 o
   4   5  10      452.07      544.19    348.89 o
   0   6  10     1612.11     2012.73    485.98 o
   1   6  10     1715.70     1925.25    283.42 o
   2   6  10      247.97      109.33    258.52 o
   3   6  10     1073.17     1405.50    332.82 o
   4   6  10     1559.42     1773.23    395.93 o
   1   7  10     5007.91     4864.97    332.69 o
   2   7  10     2255.03     2404.20    315.06 o
   3   7  10     1359.47     1332.45    342.76 o
   4   7  10      875.76      890.30    372.04 o
   0   8  10     2654.62     3383.59    573.48 o
   1   8  10     1182.23     1320.92    269.71 o
   2   8  10       65.37     -129.17    292.24 o
   3   8  10     1780.56     1946.57    350.47 o
   4   8  10     1571.15     2010.52    546.23 o
   1   9  10     4986.75     4762.38    393.89 o
   2   9  10     1283.68     1218.03    376.47 o
   3   9  10     1179.06     1177.54    358.63 o
   4   9  10      820.04     1574.78    569.10 o
   0  10  10     1094.28      587.40    485.98 o
   1  10  10     1571.17     1642.28    460.53 o
   2  10  10      234.04      398.90    352.89 o
   3  10  10     2039.69     2104.59    413.97 o
   4  10  10     1685.95     1687.24    551.01 o
   1  11  10     2943.05     2877.22    377.75 o
   2  11  10     1935.42     2521.97    622.39 o
   3  11  10      119.59      -41.36    389.96 o
   4  11  10      630.16      611.04    365.90 o
   0  12  10       66.02       25.85    466.10 o
   1  12  10       45.38     -108.76    342.34 o
   2  12  10        6.15      -44.36    370.65 o
   3  12  10      940.14     1018.98    418.18 o
   1  13  10     1365.85     1693.68    385.45 o
   2  13  10      114.93      150.60    342.94 o
   3  13  10       74.43     -330.26    380.93 o
   4  13  10     1466.44     1237.63    617.62 o
   0  14  10     1056.23     1679.86    497.52 o
   1  14  10      334.53       91.01    368.56 o
   2  14  10      279.07     -156.95    352.54 o
   3  14  10     1187.21      707.53    402.84 o
   1  15  10     1794.46     1671.29    379.95 o
   2  15  10      646.45      589.20    365.78 o
   3  15  10       74.89      180.55    623.59 o
   0  16  10      523.22     1244.39    525.35 o
   1  16  10      902.46      847.34    416.19 o
   2  16  10       20.36      -66.41    367.80 o
   1  17  10     3830.21     4552.84    430.10 o
   2  17  10     1592.46      740.11    573.87 o
   0  18  10     1282.46     2059.66    601.71 o
   1   0  11     2127.93     3520.79    691.99 o
   2   0  11      119.95      564.73    511.83 o
   1   1  11      725.56      834.76    593.76 o
   2   1  11      535.01     -105.46    365.17 o
   1   2  11     1654.92     1824.23    615.23 o
   2   2  11      142.90      110.48    372.53 o
   0   3  11     4969.05     4886.08    658.58 o
   1   3  11      401.48     1076.96    578.65 o
   2   3  11       89.30      139.23    380.84 o
   1   4  11     1474.55     1934.79    572.28 o
   2   4  11     1004.65     1482.61    616.43 o
   0   5  11     4110.67     4259.71    670.51 o
   1   5  11      877.01     1601.12    531.32 o
   2   5  11       15.17      567.11    622.79 o
   1   6  11     1970.16     1913.51    393.42 o
   0   7  11     5061.16     4116.14    683.24 o
   1   7  11      964.25      973.15    386.48 o
   1   8  11     1773.38     1852.72    414.66 o
   0   9  11     2761.48     1971.37    572.68 o
   1   9  11      486.18      349.97    584.61 o
 
